# Supplementary material for: Whole-Genome Resequencing Analysis of the Camelus bactrianus (Bactrian Camel) Genome Identifies Mutations and Genes Affecting Milk Production Traits
Source: Int J Mol Sci. 2024 Jul 17;25(14):7836. doi: 10.3390/ijms25147836 (PMC11277051; doi:10.3390/ijms25147836)
Supplement: Supplementary file 1 [file ijms-25-07836-s001.zip]

Archive with 1 entries (1 files):
- ijms-3068291-supplementary.xlsx
