# Supplementary material for: Whole-Genome Resequencing Analysis of the Camelus bactrianus (Bactrian Camel) Genome Identifies Mutations and Genes Affecting Milk Production Traits
Source: Int J Mol Sci. 2024 Jul 17;25(14):7836. doi: 10.3390/ijms25147836 (PMC11277051; doi:10.3390/ijms25147836)
Supplement: Supplementary file 1 [file ijms-25-07836-s001.zip › ijms-3068291-supplementary.xlsx]

## Sheet: Table S1
Table S1 300-day Milk production.
	Lactation month										Total
Camel Number	1	2	3	4	5	6	7	8	9	10	300-day milk yield(kg)
H1	124.181	162.35	184.67	159.48	132.23	85.95	44.77	26.93	31.34	24.31	976.211
H2	111.35	153.21	175.05	147.45	118.72	74.54	42.82	28.93	33.15	28.77	913.99
H3	131.74	157.82	185.91	143.45	128.5	85.99	56.53	32.33	36.33	25.08	983.68
H4	124.72	142.45	172.41	151.51	119.83	83.52	61.23	35.54	34.15	25.42	950.78
H5	132.12	157.36	178.84	139.75	121.34	92.34	54.12	39.21	36.42	23.62	975.12
H6	126.54	161.47	159.64	132.73	119.45	83.65	56.32	31.45	32.34	22.75	926.34
H7	119.45	157.58	143.25	110.27	113.286	86.9571	25.9857	30.3857	37.6571	34.9571	859.779
H8	112.45	147.65	139.45	113.38	107.436	74.7273	32.5182	36.9818	32.4	30.1636	827.157
H9	127.64	144.64	144.25	121.89	103.47	65.45	41.24	38.65	36.35	30.44	854.02
H10	136.35	137.31	151.62	132.34	114.65	72.63	54.62	40.48	33.58	29.54	903.12
H11	115.36	143.21	127.56	107.79	112.34	81.1	45.93	39.42	35.68	33.57	841.96
H12	123.54	136.92	133.54	113.27	99.42	76.56	47.23	43.55	39.45	32.31	845.79
L1	85.32	114.34	98.06	63.24	57.54	49.34	30.65	24.354	24.45	21.54	568.834
L2	76.54	111.45	102.77	83.34	64.52	45.6	28.35	24.65	22.31	19.87	579.4
L3	82.54	107.34	107.31	87.62	65.24	56.34	22.55	22.2	18.56	17.65	587.35
L4	76.65	114.35	98.01	62.34	57.32	48.96	28.34	32.56	26.7	24.5	569.73
L5	85.43	126.78	78.24	76.32	59.36	58.36	29.65	22.32	18	19.65	574.11
L6	79.65	114.24	89.61	79.65	65.34	54.54	30.1	24.35	17.36	18.65	573.49
L7	69.87	105.5	89.5	29.4	45.54	32.78	25.4	22.3	21.54	19.54	461.37
L8	72.35	98.4	89.54	35.4	43.54	28.54	25.4	31.45	27.34	16.54	468.5
L9	67.65	99.65	87.645	43.67	39.45	35.04	34.15	33.43	22.65	17.32	480.655
L10	68.65	96.35	92.45	46.37	35.64	29.34	26.37	27.36	23.74	17.31	463.58
L11	72.16	97.35	93.64	29.16	33.354	28.65	21.15	22.3	19.35	18.2	435.314
L12	88.96	98.4	88.9	50.1	42.54	31.76	21.3	21.61	19.24	16.54	479.35

## Sheet: Table S2
Table S2 Result of DNA quality inspection
Number	Sample ID	Sample number	Sample type	Processing type	Fluorescence concentration (ng/ul)	Volume(μl)	Total (μg)	Quality level	Compliant with building a library	Library type
1	PSN19CG934	H1	Blood	DNA	11.4	50	0.57	B	Yes	Regular PE library
2	PSN19CG935	H2	Blood	DNA	20.2	50	1.01	A	Yes	Regular PE library
3	PSN19CG936	H3	Blood	DNA	21.4	50	1.07	A	Yes	Regular PE library
4	PSN19CG937	H4	Blood	DNA	8.66	50	0.433	B	Yes	Regular PE library
5	PSN19CG938	H5	Blood	DNA	10.6	50	0.53	B	Yes	Regular PE library
6	PSN19CG939	H6	Blood	DNA	17.5	50	0.875	A	Yes	Regular PE library
7	PSN19CG940	L1	Blood	DNA	9.72	50	0.486	B	Yes	Regular PE library
8	PSN19CG941	L2	Blood	DNA	19	50	0.95	A	Yes	Regular PE library
9	PSN19CG942	L3	Blood	DNA	19.6	50	0.98	A	Yes	Regular PE library
10	PSN19CG943	L4	Blood	DNA	14.4	50	0.72	B	Yes	Regular PE library
11	PSN19CG944	L5	Blood	DNA	10.4	50	0.52	B	Yes	Regular PE library
12	PSN19CG945	L6	Blood	DNA	18	50	0.9	A	Yes	Regular PE library
13	PSN19CS369	H7	Blood	DNA	17	55	0.935	A	Yes	Regular PE library
14	PSN19CS370	H8	Blood	DNA	10	55	0.55	B	Yes	Regular PE library
15	PSN19CS371	H9	Blood	DNA	8	55	0.44	B	Yes	Regular PE library
16	PSN19CS372	H10	Blood	DNA	13	55	0.715	B	Yes	Regular PE library
17	PSN19CS373	H11	Blood	DNA	21	55	1.155	A	Yes	Regular PE library
18	PSN19CS374	H12	Blood	DNA	9.5	55	0.522	B	Yes	Regular PE library
19	PSN19CS375	L7	Blood	DNA	15	55	0.825	A	Yes	Regular PE library
20	PSN19CS376	L8	Blood	DNA	8.5	55	0.468	B	Yes	Regular PE library
21	PSN19CS377	L9	Blood	DNA	8	55	0.44	B	Yes	Regular PE library
22	PSN19CS378	L10	Blood	DNA	11	55	0.605	B	Yes	Regular PE library
23	PSN19CS379	L11	Blood	DNA	9.5	55	0.522	B	Yes	Regular PE library
24	PSN19CS380	L12	Blood	DNA	7.5	55	0.412	B	Yes	Regular PE library

## Sheet: Table S3
Table S3 Mapping rate and coverage of samples
Sample	Total reads	Mapped reads	Mapping rate	Dup.nums	Dup.rate	Avg. Depth (×)	Coverage≥1(% )	Coverage≥4(% )	Coverage≥10(% )
H1	214232389	211958979	98.94	46813265	21.85	14.43	0.9904	0.9739	0.7255
H2	231948712	229545579	98.96	50768921	21.89	15.74	0.9906	0.9763	0.7656
H3	231141301	228436275	98.83	49864902	21.57	15.57	0.9903	0.9699	0.7298
H4	219272563	216809535	98.88	47487073	21.66	14.79	0.9904	0.9751	0.7364
H5	255228906	252829448	99.06	60417617	23.67	17.19	0.9907	0.9817	0.8411
H6	233320223	230978887	99	51014119	21.86	15.78	0.9904	0.9787	0.7884
L1	258409370	255900130	99.03	58111479	22.49	17.41	0.9906	0.9848	0.5732
L2	234602233	232120057	98.94	48322054	20.6	15.9	0.9907	98.39% .	0.6229
L3	277155531	274018585	98.87	61865514	22.32	18.68	0.9907	98. 63%	0.5847
L4	210197111	208234439	99.07	44593598	21.22	14.31	0.9905	0.9785	0.6593
L5	292784850	290013298	99.05	63976096	21.85	19.89	0.9908	0.9882	0.6668
L6	241645367	239237141	99	49330897	20.41	16.35	0.9908	0.9842	0.6394
H7	197035038	194939040	98.94	30796221	15.63	11.57	0.9909	0.9725	0.8623
H8	206133143	203924368	98.93	30793896	14.94	12.25	0.9909	0.9752	0.8285
H9	207566027	205360785	98.94	34578945	16.66	12.04	0.991	0.9704	0.8937
H10	207466113	205303055	98.96	29626593	14.28	12.46	0.9906	0.9793	0.7445
H11	210940176	208958146	99.06	31962242	15.15	12.53	0.9912	0.9795	0.9349
H12	207980028	205795955	98.95	31943951	15.36	12.29	0.9909	0.9779	0.8317
L7	210342161	207864508	98.82	32224131	15.32	12.43	0.9909	0.98	0.6642
L8	216002133	213759059	98.96	33604158	15.56	12.73	0.9908	0.9792	0.6701
L9	216592759	214280470	98.93	34238548	15.81	12.74	0.9907	0.9795	0.6734
L10	225928384	223331911	98.85	36171485	16.01	13.18	0.9909	0.9795	0.6901
L11	231046310	228677330	98.97	38033127	16.46	13.48	0.991	0.9826	0.7287
L12	197170109	195040089	98.92	32466644	16.47	11.42	0.9904	0.9634	0.5336

## Sheet: Table S4
Table S4 Data summary of the sequence alignment
Sample	HQ Reads	HQ Reads %	HQ Data (bp)	HQ Data %	Total reads	Mapped reads	Mapping rate	Dup.nums	Dup.rate
H1	212493514	0.9659	31351608728	0.9501	214232389	211958979	98.94	46813265	21.85
H2	230106270	0.9678	33969997042	0.9525	231948712	229545579	98.96	50768921	21.89
H3	229293426	0.9619	33800678183	0.9453	231141301	228436275	98.83	49864902	21.57
H4	217453914	0.9673	32095958426	0.9518	219272563	216809535	98.88	47487073	21.66
H5	253071440	0.9644	37321969910	0.9481	255228906	252829448	99.06	60417617	23.67
H6	231444214	0.9621	34157061909	0.9466	233320223	230978887	99	51014119	21.86
L1	256381846	0.968	37836453904	0.9524	258409370	255900130	99.03	58111479	22.49
L2	232693686	0.9687	34362954131	0.9537	234602233	232120057	98.94	48322054	20.6
L3	275001136	0.966	40591857872	0.9506	277155531	274018585	98.87	61865514	22.32
L4	208565506	0.9674	30797489692	0.9523	210197111	208234439	99.07	44593598	21.22
L5	290230950	0.9679	42869229827	0.9531	292784850	290013298	99.05	63976096	21.85
L6	239689230	0.9695	35393788833	0.9544	241645367	239237141	99	49330897	20.41
H7	195395094	0.9404	28751032821	0.9225	197035038	194939040	98.94	30796221	15.63
H8	204489032	0.944	30106545407	0.9265	206133143	203924368	98.93	30793896	14.94
H9	205884190	0.9425	30298194476	0.9247	207566027	205360785	98.94	34578945	16.66
H10	205871186	0.9467	30341139102	0.9302	207466113	205303055	98.96	29626593	14.28
H11	209335580	0.9384	30798484476	0.9204	210940176	208958146	99.06	31962242	15.15
H12	206364456	0.9437	30367758867	0.9258	207980028	205795955	98.95	31943951	15.36
L7	208692936	0.9326	30683686307	0.9141	210342161	207864508	98.82	32224131	15.32
L8	214326862	0.9439	31536141845	0.9259	216002133	213759059	98.96	33604158	15.56
L9	214912806	0.9374	31585096656	0.9184	216592759	214280470	98.93	34238548	15.81
L10	224094588	0.9356	32947908811	0.9171	225928384	223331911	98.85	36171485	16.01
L11	229264652	0.9415	33737991150	0.9237	231046310	228677330	98.97	38033127	16.46
L12	195518410	0.9417	28758670371	0.9235	197170109	195040089	98.92	32466644	16.47

## Sheet: Table S5
Table S5 SNP number and type statistics
Sample	Total SNPs	Heter.SNPs	Homo.SNPs	Heterozygosity
H1	10413487	2290330	8123157	0.22
H2	10425306	2304336	8120970	0.22
H3	10420379	2331959	8088420	0.22
H4	10418176	2304047	8114129	0.22
H5	10425894	2225803	8200091	0.21
H6	10410374	2002351	8408023	0.19
L1	10426653	2030468	8396185	0.19
L2	10427848	2286414	8141434	0.22
L3	10422657	2459752	7962905	0.24
L4	10421505	2347092	8074413	0.23
L5	10432327	2252181	8180146	0.22
L6	10428989	2319287	8109702	0.22
H7	10421389	2330278	8091111	0.22
H8	10426270	2302396	8123874	0.22
H9	10421895	2326224	8095671	0.22
H10	10420256	2336980	8083276	0.22
H11	10427346	2244214	8183132	0.22
H12	10427973	2227908	8200065	0.21
L7	10424883	2285333	8139550	0.22
L8	10419697	2232612	8187085	0.21
L9	10427353	2332327	8095026	0.22
L10	10423647	2345233	8078414	0.22
L11	10427968	2370248	8057720	0.23
L12	10412612	2190055	8222557	0.21

## Sheet: Table S6
Table S6 Distribution of SNPs within genomic regions
Type	High-yield group (H1~H12)		Low-yield group (L1~L12)
	Number	Percentage	Number	Percentage
Exonic total	91620	0.0104	75459	0.0104
Synonymous SNV	41845	0.0048	33947	0.0047
Nonsynonymous SNV	36368	0.0041	30224	0.0042
Stopgain	410	0	326	0
Stoploss	59	0	49	0
Unknown	13004	0.0015	10976	0.0015
Splicing	847	0.0001	799	0.0001
ncRNA total	2627	0.0003	2214	0.0003
ncRNA_exonic	1403	0.0002	1158	0.0002
ncRNA_splicing	3	0	2	0
ncRNA_exonic;splicing	0	0	0	0
ncRNA_intronic	1221	0.0001	1054	0.0001
Intronic	3037627	0.3459	2480528	0.3411
Intergenic	5444448	0.62	4546639	0.6252
UTR5	11147	0.0013	9140	0.0013
UTR3	38001	0.0043	30300	0.0042
UTR5; UTR3	8	0	6	0
Upstream	78170	0.0089	65076	0.0089
Downstream	73621	0.0084	60414	0.0083
Upstream; Downstream	2508	0.0003	1954	0.0003
Total	8780690	1	7272592	1

## Sheet: Table S7
	Table S7 The shared of the SNPs and their associated genes based on the two methods（Top1%）
Number	Color	Chr	Pos	Pos_type	Ref	Alt	Mutation_type	Fst	HvsL_Pi	gene_id
1	Selectedregion(H region)	NW_011509865.1	930445	exonic	C	T	hom	0.33381	2.61347	105073899
2	Selectedregion(H region)	NW_011509865.1	1072370	exonic	C	T	hom	0.365634	2.58594	105073899
3	Selectedregion(H region)	NW_011509865.1	1073027	exonic	G	A	het	0.341814	2.49221	105073899
4	Selectedregion(H region)	NW_011509865.1	1073479	exonic	A	C	hom	0.236208	2.41325	105075161
5	Selectedregion(H region)	NW_011511552.1	9522947	upstream	A	C	hom	0.20616	2.34492	105065443
6	Selectedregion(H region)	NW_011512512.1	9522947	exonic	C	T	hom	0.210828	2.16562	105065443
7	Selectedregion(H region)	NW_011512512.1	2434470	exonic	A	T	hom	0.204	2.12121	105075323
8	Selectedregion(H region)	NW_011512512.1	2434633	exonic	T	C	hom	0.198344	2.11452	105075323
9	Selectedregion(H region)	NW_011512512.1	2435455	exonic	C	A	hom	0.186947	2.09632	105075323
10	Selectedregion(H region)	NW_011512512.1	2435641	exonic	C	T	het	0.18381	2.08496	105076251
11	Selectedregion(H region)	NW_011512512.1	2441085	exonic	T	C	het	0.171628	2.07564	105069822
12	Selectedregion(H region)	NW_011512512.1	2442131	exonic	G	C	hom	0.167181	2.06976	105070791
13	Selectedregion(H region)	NW_011512512.1	2442156	Promoter	C	T	unknown	0.166208	2.05325	105072370
14	Selectedregion(H region)	NW_011512512.1	2442230	exonic	A	G	hom	0.161596	2.05496	105073791
15	Selectedregion(H region)	NW_011512512.1	2476551	exonic	T	G	het	0.150828	2.02564	105070877
16	Selectedregion(H region)	NW_011513948.1	3181076	exonic	C	T	unknown	0.154	2.11976	105070877
17	Selectedregion(H region)	NW_011513948.1	3194632	exonic	T	C	het	0.168344	1.92323	105070877
18	Selectedregion(H region)	NW_011514256.1	885415	exonic	A	G	hom	0.166947	1.91181	105078857
19	Selectedregion(H region)	NW_011514256.1	917605	exonic	G	T	hom	0.16578	1.90762	105078857
20	Selectedregion(H region)	NW_011514256.1	1121146	exonic	C	T	hom	0.154404	1.90421	105078857
21	Selectedregion(H region)	NW_011514844.1	7876073	exonic	C	T	hom	0.142834	1.89724	105079228
22	Selectedregion(H region)	NW_011514844.1	7878312	exonic	G	C	hom	0.155478	1.894	105079228
23	Selectedregion(H region)	NW_011514844.1	7878318	exonic	C	T	hom	0.153479	1.89108	105079861
24	Selectedregion(H region)	NW_011514844.1	7878380	exonic	T	C	het	0.14381	1.88886	105082946
25	Selectedregion(H region)	NW_011515163.1	313601	exonic	G	T	hom	0.151628	1.88791	105082946
26	Selectedregion(H region)	NW_011515224.1	967735	exonic	G	T	het	0.157181	1.88726	105073986
27	Selectedregion(H region)	NW_011515224.1	968332	exonic	C	T	unknown	0.156208	1.87793	105081023
28	Selectedregion(H region)	NW_011515224.1	968336	UTR3	C	T	hom	0.16616	1.87452	105081023
29	Selectedregion(H region)	NW_011515224.1	968602	exonic	G	A	hom	0.140828	1.87204	105067470
30	Selectedregion(H region)	NW_011515224.1	968608	exonic	C	T	unknown	0.154	1.86874	105075161
31	Selectedregion(H region)	NW_011515224.1	971412	exonic	T	C	hom	0.148344	1.86827	105075161
32	Selectedregion(H region)	NW_011515224.1	1017298	exonic	A	C	hom	0.146947	1.85954	105073899
33	Selectedregion(H region)	NW_011515224.1	1017306	exonic	A	C	hom	0.154	1.85765	105065419
34	Selectedregion(H region)	NW_011515224.1	1017319	exonic	C	T	het	0.123533	1.8543	105065443
35	Selectedregion(H region)	NW_011515224.1	1017339	exonic	G	A	het	0.138332	1.84836	105065443
36	Selectedregion(H region)	NW_011515224.1	1018165	exonic	G	T	hom	0.125996	1.8458	105065443
37	Selectedregion(H region)	NW_011515224.1	1018191	exonic	T	A	hom	0.154515	1.84252	105070791
38	Selectedregion(H region)	NW_011515632.1	2436652	exonic	G	T	het	0.140342	1.83937	105070791
39	Selectedregion(H region)	NW_011515632.1	2460265	exonic	G	A	hom	0.172095	1.8378	105072370
40	Selectedregion(H region)	NW_011516006.1	5811420	exonic	T	C	hom	0.136412	1.8332	105073986
41	Selectedregion(H region)	NW_011516006.1	5811438	exonic	G	A	hom	0.122057	1.83129	105073986
42	Selectedregion(H region)	NW_011516006.1	5815614	exonic	G	A	hom	0.135964	1.82673	105075323
43	Selectedregion(H region)	NW_011516693.1	2696142	exonic	G	A	hom	0.140701	1.8229	105075323
44	Selectedregion(H region)	NW_011516693.1	2701098	exonic	A	G	hom	0.1369	1.82082	105075323
45	Selectedregion(H region)	NW_011516693.1	2709807	exonic	G	A	hom	0.135196	1.81988	105078857
46	Selectedregion(H region)	NW_011516693.1	2846467	exonic	G	A	het	0.166002	1.81973	105079228
47	Selectedregion(H region)	NW_011516730.1	415622	exonic	C	T	unknown	0.156512	1.81511	105082946
48	Selectedregion(H region)	NW_011516730.1	415644	exonic	C	T	hom	0.147421	1.81121	105082946
49	Selectedregion(H region)	NW_011516730.1	453736	exonic	C	T	hom	0.135664	1.80459	105073986
50	Selectedregion(H region)	NW_011517098.1	2765489	exonic	G	A	het	0.160446	1.80312	105081023
51	Selectedregion(H region)	NW_011544900.1	11961834	Promoter	A	C	hom	0.137414	1.80192	105075161
52	Selectedregion(H region)	NW_011544900.1	11961971	exonic	A	G	hom	0.172742	1.79962	105069822
53	Selectedregion(H region)	NW_011544900.1	11964879	exonic	C	T	het	0.122718	1.79213	105072370
54	Selectedregion(H region)	NW_011544900.1	12061025	exonic	G	A	hom	0.168437	1.78756	105072370
55	Selectedregion(H region)	NW_011510457.1	4696689	exonic	C	T	hom	0.138362	1.78647	105073986
56	Selectedregion(H region)	NW_011510457.1	4697052	exonic	G	A	hom	0.164583	1.78211	105073986
57	Selectedregion(H region)	NW_011510995.1	3667356	exonic	G	A	hom	0.130795	1.78099	105073986
58	Selectedregion(H region)	NW_011510995.1	3669237	exonic	A	G	het	0.133317	1.77661	105073986
59	Selectedregion(H region)	NW_011510995.1	3737067	exonic	G	A	het	0.147889	1.77632	105073986
60	Selectedregion(H region)	NW_011510995.1	4276007	exonic	T	C	hom	0.15982	1.77502	105076251
61	Selectedregion(H region)	NW_011513243.1	22885702	exonic	G	A	hom	0.154311	1.77072	105081023
62	Selectedregion(H region)	NW_011515601.1	3027421	exonic	G	T	het	0.147368	1.76751	105073986
63	Selectedregion(H region)	NW_011515601.1	3027422	exonic	C	G	unknown	0.167452	1.76358	105073986
64	Selectedregion(H region)	NW_011515601.1	3052515	exonic	T	C	unknown	0.136969	1.75788	105076251
65	Selectedregion(H region)	NW_022192399.1	12046	intronic	T	G	het	0.14307	1.75699	105080412
66	Selectedregion(H region)	NW_022192399.1	12258	intronic	G	T	het	0.16899	1.75574	105080412
67	Selectedregion(H region)	NW_022192399.1	13838	intronic	A	G	het	0.126695	1.75488	105080412
68	Selectedregion(H region)	NW_022192399.1	16248	intronic	G	A	het	0.165337	1.7459	105080412
69	Selectedregion(H region)	NC_044512.1	69294118	intronic	C	A	hom	0.163285	1.74459	105080408
70	Selectedregion(H region)	NC_044512.1	69294176	intronic	C	T	hom	0.125117	1.74299	105080408
71	Selectedregion(H region)	NC_044512.1	69294314	intronic	G	T	het	0.116151	1.73518	105080408
72	Selectedregion(H region)	NC_044535.1	41216715	ncRNA_exonic	C	T	het	0.108588	1.73262	105073815
73	Selectedregion(H region)	NW_011516269.1	40371020	exonic	T	C	hom	0.122681	1.73105	105081344
74	Selectedregion(H region)	NW_011516269.1	40373887	exonic	G	T	het	0.129089	1.71677	105063858
75	Selectedregion(H region)	NW_011516696.1	4606553	exonic	G	A	hom	0.117235	1.71583	105083219
76	Selectedregion(H region)	NW_011516696.1	4680190	exonic	T	C	het	0.122413	1.70706	105068063
77	Selectedregion(H region)	NW_011516700.1	7276957	exonic	A	C	hom	0.100724	1.70553	105078489
78	Selectedregion(H region)	NW_011516700.1	7293110	exonic	C	G	hom	0.128042	1.69764	105082946
79	Selectedregion(H region)	NW_011516836.1	3312165	exonic	G	A	hom	0.119017	1.69404	105068943
80	Selectedregion(H region)	NW_011544898.1	7434465	exonic	T	C	het	0.103754	1.69315	105080261
81	Selectedregion(H region)	NW_011544900.1	7611845	exonic	G	T	unknown	0.126693	1.69234	105072137
82	Selectedregion(H region)	NW_022192399.1	9485	intronic	C	T	hom	0.117442	1.69029	105082045
83	Selectedregion(H region)	NW_022192399.1	10063	Promoter	A	G	hom	0.127096	1.68776	105082045
84	Selectedregion(H region)	NW_011509967.1	3155241	exonic	G	A	het	0.125196	1.68675	105069138
85	Selectedregion(H region)	NW_011509967.1	3172034	exonic	A	G	hom	0.12652	1.68041	105069138
86	Selectedregion(H region)	NW_011512519.1	6257889	exonic	A	C	hom	0.100412	1.67925	105062664
87	Selectedregion(H region)	NW_011513524.1	7888334	exonic	G	A	hom	0.1131	1.67593	105082625
88	Selectedregion(H region)	NW_011513750.1	11639589	exonic	C	A	unknown	0.114489	1.67489	105080248
89	Selectedregion(H region)	NW_011514128.1	1261996	Promoter	G	T	het	0.0973204	1.67347	105081914
90	Selectedregion(H region)	NW_011514262.1	9369492	exonic	T	C	hom	0.113887	1.6707	105071872
91	Selectedregion(H region)	NW_011514566.1	2644526	exonic	A	G	het	0.126835	1.6702	105079607
92	Selectedregion(H region)	NW_011514566.1	392885	upstream	A	G	hom	0.122854	1.66737	105079607
93	Selectedregion(H region)	NW_011515632.1	2844097	exonic	A	G	hom	0.1316	1.66485	105063876
94	Selectedregion(H region)	NW_011544898.1	11608931	exonic	T	C	het	0.12918	1.66349	105072485
95	Selectedregion(H region)	NW_011511178.1	3155241	exonic	G	A	hom	0.11969	1.66129	105070566
96	Selectedregion(H region)	NW_011516693.1	2903461	exonic	A	G	hom	0.131975	1.65662	105063941
97	Selectedregion(H region)	NW_011544900.1	10352270	exonic	G	A	hom	0.112459	1.65584	105078955
98	Selectedregion(H region)	NW_011544900.1	10347011	exonic	C	T	hom	0.128628	1.65211	105078955
99	Selectedregion(H region)	NW_011514128.1	1261996	exonic	G	T	unknown	0.108669	1.6483	105073200
100	Selectedregion(H region)	NW_011515666.1	146942	exonic	G	A	hom	0.127641	1.64471	105072052
101	Selectedregion(H region)	NW_011516269.1	40374976	exonic	C	G	het	0.0988711	1.64329	105072138
102	Selectedregion(H region)	NW_011514566.1	406545	exonic	T	C	unknown	0.118962	1.63695	105072355
103	Selectedregion(H region)	NW_011516269.1	34588411	exonic	A	G	het	0.112752	1.62916	105073441
104	Selectedregion(H region)	NW_011510457.1	3575077	exonic	C	A	hom	0.126926	1.62736	105074785
105	Selectedregion(H region)	NW_011514566.1	2633973	exonic	G	A	hom	0.111704	1.62504	105062044
106	Selectedregion(H region)	NW_011510457.1	2873104	Promoter	A	G	hom	0.110521	1.6245	105066844
107	Selectedregion(H region)	NW_011544900.1	10370921	exonic	G	T	het	0.111804	1.62178	105076883
108	Selectedregion(H region)	NW_011516693.1	850910	exonic	A	G	hom	0.116249	1.6215	105074856
109	Selectedregion(H region)	NW_011510457.1	2865375	exonic	T	G	unknown	0.125772	1.61964	105080307
110	Selectedregion(H region)	NW_011509967.1	3169781	exonic	G	A	hom	0.116734	1.61845	105080190
111	Selectedregion(H region)	NW_011515632.1	2844522	exonic	C	T	hom	0.100318	1.61633	105078286
112	Selectedregion(H region)	NW_011510457.1	2873104	exonic	A	G	unknown	0.101553	1.61527	105066680
113	Selectedregion(H region)	NW_011515632.1	2844992	exonic	G	A	het	0.118396	1.60818	105078206
114	Selectedregion(H region)	NW_011544900.1	7612368	exonic	C	G	het	0.112806	1.60553	105079764
115	Selectedregion(H region)	NW_011511600.1	39180201	exonic	T	C	hom	0.12655	1.59396	105082027
116	Selectedregion(H region)	NW_011516269.1	40370698	exonic	G	A	het	0.123229	1.59317	105074352
117	Selectedregion(H region)	NW_011513418.1	14508756	exonic	T	C	hom	0.120529	1.59191	105073042
118	Selectedregion(H region)	NW_011514566.1	2626749	Promoter	G	A	hom	0.101655	1.58862	105066573
119	Selectedregion(H region)	NW_011511605.1	3409977	exonic	T	A	hom	0.0996488	1.58688	105080737
120	Selectedregion(H region)	NW_011514566.1	2652952	exonic	T	C	hom	0.123175	1.58618	105074854
121	Selectedregion(H region)	NW_011611801.1	391772	exonic	A	G	het	0.118937	1.58582	105078670
122	Selectedregion(H region)	NW_011514262.1	6806688	exonic	C	T	hom	0.132954	1.57907	105072334
123	Selectedregion(H region)	NW_011516700.1	7276767	exonic	G	A	hom	0.110526	1.5784	105077802
124	Selectedregion(H region)	NW_011710929.1	12255589	intronic	G	A	unknown	0.100002	1.57185	105072717
125	Selectedregion(H region)	NW_011510129.1	18356122	exonic	C	T	unknown	0.0971283	1.56961	105081344
126	Selectedregion(H region)	NW_011510919.1	152836670	exonic	C	T	hom	0.113198	1.5615	105069817
127	Selectedregion(H region)	NW_011510929.1	7334364	exonic	G	C	hom	0.109578	1.55993	105063861
128	Selectedregion(H region)	NW_011515224.1	156243035	exonic	T	C	het	0.0978651	1.55812	105070589
129	Selectedregion(H region)	NW_011544907.1	29106641	exonic	A	G	hom	0.124331	1.55644	105068949
130	Selectedregion(H region)	NW_011515224.1_12920001	190433818	exonic	G	A	het	0.117797	1.54438	105081315
131	Selectedregion(H region)	NW_011515227.1_1160001	159092585	exonic	T	C	het	0.121508	1.54417	101108282
132	Selectedregion(H region)	NW_011515227.1_1165001	75709956	exonic	T	C	unknown	0.124607	1.53724	105070725
133	Selectedregion(H region)	NW_011515231.1_10001	17920493	exonic	G	A	het	0.126654	1.53009	105062795
134	Selectedregion(H region)	NW_011515231.1_15001	15706201	exonic	A	G	het	0.0990759	1.52843	105070725
135	Selectedregion(H region)	NW_011515231.1_20001	156230679	exonic	A	G	unknown	0.10888	1.52713	105073151
136	Selectedregion(H region)	NW_011515231.1_25001	265190183	exonic	A	G	unknown	0.12272	1.52335	105064243
137	Selectedregion(H region)	NW_011515235.1_675001	8678107	exonic	G	C	het	0.113216	1.52005	105083542
138	Selectedregion(H region)	NW_011515235.1_680001	46898922	exonic	T	C	hom	0.0994961	1.51619	105069193
139	Selectedregion(H region)	NW_011515235.1_685001	50720697	exonic	T	C	hom	0.104692	1.51277	105068949
140	Selectedregion(H region)	NW_011515235.1_690001	259893790	exonic	G	A	hom	0.0972714	1.51139	105065159
141	Selectedregion(H region)	NW_011515267.1_840001	139347323	exonic	T	C	hom	0.118585	1.51123	105066125
142	Selectedregion(H region)	NW_011515267.1_1065001	66756078	exonic	G	T	hom	0.113875	1.50862	105074015
143	Selectedregion(H region)	NW_011515267.1_1070001	37203177	exonic	G	A	hom	0.117875	1.50801	101119354
144	Selectedregion(H region)	NW_011515267.1_1075001	43188519	intronic	T	C	het	0.101207	1.50026	105067590
145	Selectedregion(H region)	NW_011515267.1_1080001	18582394	exonic	G	A	het	0.116181	1.49636	105073784
146	Selectedregion(H region)	NW_011515267.1_1085001	70457631	exonic	G	A	hom	0.0987577	1.4931	105071840
147	Selectedregion(H region)	NW_011515267.1_1090001	75726392	exonic	A	T	hom	0.102449	1.49055	105071492
148	Selectedregion(H region)	NW_011515267.1_1095001	17873839	exonic	G	A	unknown	0.12711	1.48962	105083123
149	Selectedregion(H region)	NW_011515267.1_1100001	16077446	exonic	G	C	hom	0.0987929	1.48672	105083952
150	Selectedregion(H region)	NW_011515267.1_1105001	76478229	exonic	C	T	hom	0.111144	1.48418	105070723
151	Selectedregion(H region)	NW_011515267.1_1110001	5555034	exonic	G	A	het	0.103833	1.48255	105081315
152	Selectedregion(H region)	NW_011515267.1_1115001	6446266	exonic	T	C	hom	0.119485	1.4799	105070278
153	Selectedregion(H region)	NW_011515267.1_1120001	26059772	exonic	C	T	hom	0.133337	1.47968	105074679
154	Selectedregion(H region)	NW_011515267.1_1125001	30224565	exonic	A	G	het	0.0979365	1.47786	105077022
155	Selectedregion(H region)	NW_011515267.1_1130001	26197550	exonic	T	C	hom	0.131343	1.47501	105071993
156	Selectedregion(H region)	NW_011515267.1_1135001	48101468	exonic	G	A	hom	0.113087	1.4721	105077119
157	Selectedregion(H region)	NW_011515267.1_1140001	139369400	exonic	C	A	het	0.132837	1.47107	105062795
158	Selectedregion(H region)	NW_011515267.1_1145001	68640458	exonic	G	A	hom	0.09906	1.46825	105072632
159	Selectedregion(H region)	NW_011515267.1_1150001	61246670	exonic	C	T	hom	0.109208	1.44948	105071836
160	Selectedregion(H region)	NW_011515267.1_1155001	60449126	exonic	A	G	hom	0.112325	1.4475	105077994
161	Selectedregion(H region)	NW_011515267.1_1160001	46074117	exonic	T	C	hom	0.129744	1.4432	105066125
162	Selectedregion(H region)	NW_011515267.1_1165001	7334525	intronic	C	G	hom	0.102556	1.43036	105081375
163	Selectedregion(H region)	NW_011515267.1_1170001	66756348	exonic	A	C	hom	0.11489	1.42902	105068949
164	Selectedregion(H region)	NW_011515267.1_1175001	62001222	exonic	C	A	hom	0.105768	1.42528	105079799
165	Selectedregion(H region)	NW_011515267.1_1180001	39892747	exonic	T	C	hom	0.126058	1.42124	101103044
166	Selectedregion(H region)	NW_011515267.1_1185001	85280982	exonic	A	G	hom	0.110612	1.42038	101115905
167	Selectedregion(H region)	NW_011515267.1_1190001	167303685	exonic	A	G	hom	0.108375	1.41501	105073978
168	Selectedregion(H region)	NW_011515267.1_1195001	5059923	exonic	T	G	hom	0.110657	1.41209	105064057
169	Selectedregion(H region)	NW_011515267.1_1200001	139014344	exonic	A	T	hom	0.113038	1.41131	105061719
170	Selectedregion(H region)	NW_011515267.1_1205001	80929616	exonic	G	T	het	0.112699	1.41072	105074350
171	Selectedregion(H region)	NW_011515267.1_1210001	61246682	intronic	A	G	hom	0.114422	1.40644	105063857
172	Selectedregion(H region)	NW_011515267.1_1215001	75378762	exonic	G	A	hom	0.103425	1.40202	105075227
173	Selectedregion(H region)	NW_011515267.1_1220001	30098741	exonic	C	G	hom	0.115197	1.39866	105075533
174	Selectedregion(H region)	NW_011515267.1_1225001	1836248	exonic	C	T	hom	0.129424	1.3964	105074855
175	Selectedregion(H region)	NW_011515267.1_1230001	125847753	exonic	C	T	hom	0.106878	1.39107	105075227
176	Selectedregion(H region)	NW_011515267.1_1235001	84211326	exonic	C	T	hom	0.128749	1.38508	105068100
177	Selectedregion(H region)	NW_011515267.1_1240001	28894040	exonic	T	C	het	0.130232	1.38263	105083219
178	Selectedregion(H region)	NW_011515267.1_1250001	17639779	exonic	A	G	hom	0.124716	1.3799	105078408
179	Selectedregion(H region)	NW_011515267.1_1310001	156255216	exonic	T	C	hom	0.103108	1.37677	105079760
180	Selectedregion(H region)	NW_011515267.1_1315001	68638939	exonic	C	G	het	0.101994	1.37217	105063067
181	Selectedregion(H region)	NW_011515267.1_1420001	34524817	exonic	A	G	het	0.126327	1.36966	105071874
182	Selectedregion(H region)	NW_011515267.1_1425001	228578993	intronic	C	A	hom	0.132623	1.36682	105070781
183	Selectedregion(H region)	NW_011515267.1_1430001	187805740	exonic	G	A	hom	0.0967846	1.35874	105083707
184	Selectedregion(H region)	NW_011515267.1_1435001	187857977	exonic	C	T	hom	0.130201	1.35813	105081872
185	Selectedregion(H region)	NW_011515267.1_1440001	14478409	exonic	A	C	unknown	0.125931	1.35742	105072371
186	Selectedregion(H region)	NW_011515267.1_1445001	7332680	exonic	G	T	unknown	0.105297	1.34661	105071734
187	Selectedregion(H region)	NW_011515267.1_1450001	2117862	exonic	A	G	unknown	0.121888	1.33335	105074829
188	Selectedregion(H region)	NW_011515267.1_1455001	7335641	exonic	G	A	hom	0.0966554	1.33092	105074803
189	Selectedregion(H region)	NW_011515267.1_1460001	193867392	exonic	C	T	hom	0.128306	1.32344	105078808
190	Selectedregion(H region)	NW_011515267.1_1465001	8861687	exonic	T	C	hom	0.115029	1.3167	105075227
191	Selectedregion(H region)	NW_011515267.1_1470001	13771746	exonic	G	C	hom	0.119989	1.3108	105078407
192	Selectedregion(H region)	NW_011515267.1_1540001	68635427	exonic	G	A	unknown	0.117232	1.30824	105072328
193	Selectedregion(H region)	NW_011515267.1_1545001	68640421	exonic	G	A	hom	0.121707	1.30312	105072358
194	Selectedregion(H region)	NW_011515267.1_1550001	6473989	exonic	C	T	hom	0.12594	1.29954	105062044
195	Selectedregion(H region)	NW_011515267.1_1555001	17619811	exonic	G	A	hom	0.110082	1.29845	105074821
196	Selectedregion(H region)	NW_011515267.1_1585001	49860417	exonic	T	C	hom	0.12211	1.29381	105067249
197	Selectedregion(H region)	NW_011515267.1_1590001	194407191	exonic	G	A	hom	0.130546	1.2828	105073613
198	Selectedregion(H region)	NW_011515267.1_1595001	5555682	exonic	C	G	hom	0.121123	1.27822	105062729
199	Selectedregion(H region)	NW_011515267.1_1600001	15566041	exonic	T	G	hom	0.112943	1.27792	105068507
200	Selectedregion(H region)	NW_011515267.1_1605001	83274355	exonic	C	T	het	0.130871	1.27633	105063362
201	Selectedregion(H region)	NW_011515267.1_1610001	39511454	UTR3	C	A	hom	0.127469	1.27468	105071945
202	Selectedregion(H region)	NW_011515267.1_1755001	5683330	exonic	G	A	hom	0.101958	1.26988	105082094
203	Selectedregion(H region)	NW_011515267.1_1765001	29092448	exonic	A	G	hom	0.117014	1.26979	105072859
204	Selectedregion(H region)	NW_011515267.1_1770001	6446254	exonic	G	A	hom	0.109519	1.26792	105078777
205	Selectedregion(H region)	NW_011515267.1_1775001	187803338	exonic	C	T	hom	0.117586	1.26168	105066593
206	Selectedregion(H region)	NW_011515267.1_1780001	7334795	exonic	G	A	hom	0.111557	1.26141	105077750
207	Selectedregion(H region)	NW_011515267.1_1785001	125849262	exonic	C	A	hom	0.106243	1.2562	105071945
208	Selectedregion(H region)	NW_011515267.1_1800001	118591485	upstream	T	A	het	0.130602	1.2528	105081600
209	Selectedregion(H region)	NW_011515267.1_1805001	178730623	exonic	G	C	hom	0.111551	1.24681	105063779
210	Selectedregion(H region)	NW_011515267.1_1810001	56382515	intronic	A	G	hom	0.106388	1.24332	105072721
211	Selectedregion(H region)	NW_011515267.1_1815001	139045764	exonic	C	T	het	0.116664	1.24321	105070588
212	Selectedregion(H region)	NW_011515267.1_1820001	259894207	exonic	C	G	hom	0.112346	1.24072	105070683
213	Selectedregion(H region)	NW_011515267.1_1825001	68633876	exonic	G	A	het	0.123738	1.22884	105077929
214	Selectedregion(H region)	NW_011515267.1_1830001	2130992	exonic	T	A	hom	0.127304	1.22756	105077954
215	Selectedregion(H region)	NW_011515267.1_1835001	88323841	exonic	G	A	hom	0.100281	1.22656	105069299
216	Selectedregion(H region)	NW_011515267.1_1840001	7334199	exonic	T	C	hom	0.130806	1.2261	105071733
217	Selectedregion(H region)	NW_011515267.1_1845001	75716237	exonic	G	A	hom	0.126368	1.22534	105071945
218	Selectedregion(H region)	NW_011515267.1_1850001	178733110	exonic	T	C	hom	0.117016	1.22505	105066788
219	Selectedregion(H region)	NW_011515267.1_1855001	178735265	exonic	T	C	unknown	0.102721	1.2235	105073904
220	Selectedregion(H region)	NW_011515267.1_1860001	167305126	exonic	T	A	hom	0.11842	1.21863	105072011
221	Selectedregion(H region)	NW_011515267.1_1865001	178731224	exonic	G	A	hom	0.12089	1.21512	105069726
222	Selectedregion(H region)	NW_011515267.1_2230001	125946945	exonic	G	A	unknown	0.122929	1.21471	105073904
223	Selectedregion(H region)	NW_011515267.1_2325001	108610918	exonic	C	G	hom	0.11462	1.21412	105064071
224	Selectedregion(H region)	NW_011515267.1_2330001	7333566	exonic	C	A	hom	0.115391	1.21277	105072521
225	Selectedregion(H region)	NW_011515267.1_2335001	15707476	exonic	G	A	hom	0.132102	1.21063	105072522
226	Selectedregion(H region)	NW_011515267.1_2340001	204679952	exonic	T	C	hom	0.103404	1.20756	105072678
227	Selectedregion(H region)	NW_011515267.1_2345001	135438750	exonic	G	A	hom	0.118685	1.20562	105072719
228	Selectedregion(H region)	NW_011515288.1_685001	43188246	intronic	T	C	het	0.114584	1.20452	105075153
229	Selectedregion(H region)	NW_011515288.1_690001	75710756	exonic	T	C	hom	0.124023	1.19487	105080194
230	Selectedregion(H region)	NW_011515288.1_695001	61899342	exonic	G	A	het	0.0988592	1.19319	105071997
231	Selectedregion(H region)	NW_011515288.1_700001	198527422	exonic	A	G	unknown	0.111375	1.19304	105072039
232	Selectedregion(H region)	NW_011515288.1_705001	38368342	exonic	A	G	hom	0.116452	1.19128	105072713
233	Selectedregion(H region)	NW_011515288.1_710001	167305119	exonic	C	T	hom	0.107404	1.18238	105072854
234	Selectedregion(H region)	NW_011515288.1_715001	13893154	exonic	A	G	unknown	0.106573	1.17867	105073010
235	Selectedregion(H region)	NW_011515288.1_720001	9049762	exonic	T	G	hom	0.131279	1.17827	105073091
236	Selectedregion(H region)	NW_011515288.1_725001	1331691	exonic	C	T	hom	0.108737	1.17496	105073441
237	Selectedregion(H region)	NW_011515311.1_1265001	56377062	exonic	T	G	hom	0.103479	1.16609	105067057
238	Selectedregion(H region)	NW_011515311.1_1270001	56118589	exonic	T	G	het	0.121334	1.16501	105083868
239	Selectedregion(H region)	NW_011515311.1_1275001	7334910	exonic	A	C	hom	0.121689	1.16418	105079610
240	Selectedregion(H region)	NW_011515311.1_1280001	47132227	exonic	G	T	hom	0.12639	1.16394	105072517
241	Selectedregion(H region)	NW_011515311.1_1310001	56375302	exonic	C	A	unknown	0.110386	1.16119	105077405
242	Selectedregion(H region)	NW_011515311.1_1315001	83276699	exonic	A	G	hom	0.0989196	1.1583	105072336
243	Selectedregion(H region)	NW_011515311.1_1320001	17935941	exonic	T	C	hom	0.121429	1.14312	105074136
244	Selectedregion(H region)	NW_011515311.1_1325001	83274355	exonic	G	A	hom	0.0970484	1.13898	105074257
245	Selectedregion(H region)	NW_011515311.1_1330001	39511454	exonic	G	A	hom	0.110342	1.13765	105080642
246	Selectedregion(H region)	NW_011515311.1_1335001	5683330	intronic	C	T	hom	0.12575	1.13077	105078286
247	Selectedregion(H region)	NW_011515311.1_1340001	29092448	exonic	C	T	het	0.128029	1.12677	105066090
248	Selectedregion(H region)	NW_011515311.1_1855001	6446254	exonic	T	C	hom	0.114018	1.12623	105062567
249	Selectedregion(H region)	NW_011515311.1_1860001	187803338	exonic	C	A	het	0.106015	1.12418	105062564
250	Selectedregion(H region)	NW_011515311.1_1865001	7334795	exonic	A	G	unknown	0.108	1.12178	105074502
251	Selectedregion(H region)	NW_011515311.1_1870001	125849262	exonic	C	T	hom	0.116781	1.11921	105074509
252	Selectedregion(H region)	NW_011515311.1_2360001	118591485	exonic	A	G	hom	0.124433	1.11911	105074511
253	Selectedregion(H region)	NW_011515311.1_2365001	178730623	exonic	C	T	unknown	0.103973	1.11499	105074763
254	Selectedregion(H region)	NW_011515311.1_2370001	56382515	exonic	T	G	hom	0.130227	1.10887	105080248
255	Selectedregion(H region)	NW_011515311.1_2375001	83274355	exonic	T	C	hom	0.124438	1.10812	105063761
256	Selectedregion(H region)	NW_011515408.1_510001	39511454	exonic	T	A	het	0.123504	1.10154	105070278
257	Selectedregion(H region)	NW_011515408.1_515001	5683330	exonic	T	C	hom	0.11492	1.10104	105076031
258	Selectedregion(H region)	NW_011515408.1_3835001	29092448	exonic	G	A	het	0.110238	1.09803	105076662
259	Selectedregion(H region)	NW_011515408.1_6570001	6446254	exonic	A	G	unknown	0.104306	1.09659	105076663
260	Selectedregion(H region)	NW_011515408.1_6575001	187803338	exonic	T	C	hom	0.129617	1.09542	105076668
261	Selectedregion(H region)	NW_011515408.1_6580001	7334795	exonic	G	A	hom	0.102617	1.0954	105076674
262	Selectedregion(H region)	NW_011515408.1_6585001	125849262	UTR3	A	T	hom	0.124385	1.09375	105076766
263	Selectedregion(H region)	NW_011515408.1_6590001	118591485	exonic	A	C	hom	0.130626	1.09233	105077208
264	Selectedregion(H region)	NW_011515408.1_6595001	178730623	exonic	T	C	unknown	0.11511	1.08925	105078105

## Sheet: Table S8
	Table S8 Gene Ontology (GO) enrichment analysis of candidate genes
	Category	GOID	Description	GeneRatio	BgRatio	pvalue	padj	geneID	geneName	Count
1	BP	GO:0006468	protein phosphorylation	9/42	390/5649	0.00187483	0.164859	105079861/105068943/105069138/105073441/105062044/105078286/105079764/105082027/105078670	RPS6KA5/RNASEL/CSNK1G1/LOC105073441/FGFR4/MAP2K7/MYLK4/CAMK4/CSNK2A2	9
2	BP	GO:0016310	phosphorylation	9/42	421/5649	0.00317037	0.164859	105079861/105068943/105069138/105073441/105062044/105078286/105079764/105082027/105078670	RPS6KA5/RNASEL/CSNK1G1/LOC105073441/FGFR4/MAP2K7/MYLK4/CAMK4/CSNK2A2	9
3	BP	GO:0006813	potassium ion transport	2/42	28/5649	0.0180519	0.425127	105081914/105072485	KCNJ3/KCNJ6	2
4	BP	GO:0007264	small GTPase mediated signal transduction	5/42	213/5649	0.0198807	0.425127	105078489/105080261/105066844/105076883/105079799	SOS2/RHOA/MRAS/RASGRP1/RAPGEF5	5
5	BP	GO:0030001	metal ion transport	3/42	79/5649	0.0204388	0.425127	105079228/105081914/105072485	CACNB2/KCNJ3/KCNJ6	3
6	BP	GO:0006952	defense response	2/42	36/5649	0.0289839	0.502387	105072137/105072138	IL1B/IL1A	2
7	BP	GO:0035556	intracellular signal transduction	6/42	353/5649	0.0444979	0.614179	105082946/105078489/105080261/105066844/105076883/105079799	ADCY8/SOS2/RHOA/MRAS/RASGRP1/RAPGEF5	6
8	BP	GO:0006955	immune response	3/42	111/5649	0.0487249	0.614179	105081344/105072137/105072138	IFNG/IL1B/IL1A	3
9	BP	GO:0002376	immune system process	3/42	115/5649	0.0531501	0.614179	105081344/105072137/105072138	IFNG/IL1B/IL1A	3
10	BP	GO:0006914	autophagy	1/42	10/5649	0.071966	0.680406	105082045	ATG12	1
11	BP	GO:0061919	process utilizing autophagic mechanism	1/42	10/5649	0.071966	0.680406	105082045	ATG12	1
12	BP	GO:0006812	cation transport	3/42	144/5649	0.0906606	0.696441	105079228/105081914/105072485	CACNB2/KCNJ3/KCNJ6	3
13	BP	GO:0006310	DNA recombination	1/42	14/5649	0.0993143	0.696441	105083123	MEI4	1
14	BP	GO:0070838	divalent metal ion transport	1/42	15/5649	0.106028	0.696441	105079228	CACNB2	1
15	BP	GO:0072511	divalent inorganic cation transport	1/42	15/5649	0.106028	0.696441	105079228	CACNB2	1
16	BP	GO:0015672	monovalent inorganic cation transport	2/42	76/5649	0.109036	0.696441	105081914/105072485	KCNJ3/KCNJ6	2
17	BP	GO:0006470	protein dephosphorylation	2/42	80/5649	0.118713	0.696441	105072052/105080190	LOC105072052/DUSP7	2
18	BP	GO:0016311	dephosphorylation	2/42	83/5649	0.126109	0.696441	105072052/105080190	LOC105072052/DUSP7	2
19	BP	GO:0009190	cyclic nucleotide biosynthetic process	1/42	20/5649	0.138868	0.696441	105082946	ADCY8	1
20	BP	GO:0009187	cyclic nucleotide metabolic process	1/42	21/5649	0.145293	0.696441	105082946	ADCY8	1
21	BP	GO:0006352	DNA-templated transcription, initiation	1/42	22/5649	0.151671	0.696441	105066125	GTF2F2	1
22	BP	GO:0000003	reproduction	1/42	25/5649	0.170529	0.696441	105083123	MEI4	1
23	BP	GO:0022414	reproductive process	1/42	25/5649	0.170529	0.696441	105083123	MEI4	1
24	BP	GO:0022402	cell cycle process	1/42	33/5649	0.218838	0.696441	105083123	MEI4	1
25	BP	GO:0006397	mRNA processing	1/42	35/5649	0.230479	0.696441	105068943	RNASEL	1
26	BP	GO:0006366	transcription by RNA polymerase II	1/42	36/5649	0.236236	0.696441	105066125	GTF2F2	1
27	BP	GO:0006811	ion transport	4/42	337/5649	0.239779	0.696441	105079228/105081914/105072485/105073200	CACNB2/KCNJ3/KCNJ6/CACNA1I	4
28	BP	GO:0006950	response to stress	2/42	129/5649	0.24892	0.696441	105072137/105072138	IL1B/IL1A	2
29	BP	GO:0098662	inorganic cation transmembrane transport	1/42	39/5649	0.253256	0.696441	105079228	CACNB2	1
30	BP	GO:0016071	mRNA metabolic process	1/42	40/5649	0.258847	0.696441	105068943	RNASEL	1
31	BP	GO:0098660	inorganic ion transmembrane transport	1/42	40/5649	0.258847	0.696441	105079228	CACNB2	1
32	BP	GO:0098655	cation transmembrane transport	1/42	45/5649	0.286193	0.696441	105079228	CACNB2	1
33	BP	GO:0033993	response to lipid	1/42	46/5649	0.291542	0.696441	105067470	PPARG	1
34	BP	GO:0043401	steroid hormone mediated signaling pathway	1/42	46/5649	0.291542	0.696441	105067470	PPARG	1
35	BP	GO:0048545	response to steroid hormone	1/42	46/5649	0.291542	0.696441	105067470	PPARG	1
36	BP	GO:0071383	cellular response to steroid hormone stimulus	1/42	46/5649	0.291542	0.696441	105067470	PPARG	1
37	BP	GO:0071396	cellular response to lipid	1/42	46/5649	0.291542	0.696441	105067470	PPARG	1
38	BP	GO:0071407	cellular response to organic cyclic compound	1/42	46/5649	0.291542	0.696441	105067470	PPARG	1
39	BP	GO:0009755	hormone-mediated signaling pathway	1/42	48/5649	0.302125	0.696441	105067470	PPARG	1
40	BP	GO:0032870	cellular response to hormone stimulus	1/42	49/5649	0.307358	0.696441	105067470	PPARG	1
41	BP	GO:0009725	response to hormone	1/42	50/5649	0.312553	0.696441	105067470	PPARG	1
42	BP	GO:0007266	Rho protein signal transduction	1/42	52/5649	0.322828	0.696441	105078489	SOS2	1
43	BP	GO:0014070	response to organic cyclic compound	1/42	52/5649	0.322828	0.696441	105067470	PPARG	1
44	BP	GO:0035023	regulation of Rho protein signal transduction	1/42	52/5649	0.322828	0.696441	105078489	SOS2	1
45	BP	GO:0007018	microtubule-based movement	1/42	53/5649	0.32791	0.696441	105067590	DYNC2H1	1
46	BP	GO:0007049	cell cycle	1/42	54/5649	0.332954	0.696441	105083123	MEI4	1
47	BP	GO:0071495	cellular response to endogenous stimulus	1/42	57/5649	0.347866	0.696441	105067470	PPARG	1
48	BP	GO:0009719	response to endogenous stimulus	1/42	58/5649	0.352764	0.696441	105067470	PPARG	1
49	BP	GO:0070887	cellular response to chemical stimulus	1/42	58/5649	0.352764	0.696441	105067470	PPARG	1
50	BP	GO:0071310	cellular response to organic substance	1/42	58/5649	0.352764	0.696441	105067470	PPARG	1
51	BP	GO:0006928	movement of cell or subcellular component	1/42	62/5649	0.372	0.696441	105067590	DYNC2H1	1
52	BP	GO:0007265	Ras protein signal transduction	1/42	62/5649	0.372	0.696441	105078489	SOS2	1
53	BP	GO:0046578	regulation of Ras protein signal transduction	1/42	62/5649	0.372	0.696441	105078489	SOS2	1
54	BP	GO:0034220	ion transmembrane transport	1/42	64/5649	0.381407	0.696441	105079228	CACNB2	1
55	BP	GO:0010033	response to organic substance	1/42	67/5649	0.39526	0.696441	105067470	PPARG	1
56	BP	GO:0051056	regulation of small GTPase mediated signal transduction	1/42	71/5649	0.413262	0.696441	105078489	SOS2	1
57	BP	GO:0007017	microtubule-based process	1/42	76/5649	0.435029	0.696441	105067590	DYNC2H1	1
58	BP	GO:0007166	cell surface receptor signaling pathway	1/42	78/5649	0.443513	0.696441	105083219	EVC2	1
59	BP	GO:0009165	nucleotide biosynthetic process	1/42	78/5649	0.443513	0.696441	105082946	ADCY8	1
60	BP	GO:1901293	nucleoside phosphate biosynthetic process	1/42	78/5649	0.443513	0.696441	105082946	ADCY8	1
61	BP	GO:1902531	regulation of intracellular signal transduction	1/42	79/5649	0.447708	0.696441	105078489	SOS2	1
62	BP	GO:0042221	response to chemical	1/42	80/5649	0.451873	0.696441	105067470	PPARG	1
63	BP	GO:0007156	homophilic cell adhesion via plasma membrane adhesion molecules	1/42	89/5649	0.488	0.696441	105062664	CDH7	1
64	BP	GO:0098742	cell-cell adhesion via plasma-membrane adhesion molecules	1/42	89/5649	0.488	0.696441	105062664	CDH7	1
65	BP	GO:0098609	cell-cell adhesion	1/42	90/5649	0.491867	0.696441	105062664	CDH7	1
66	BP	GO:0016192	vesicle-mediated transport	1/42	93/5649	0.5033	0.696441	105077022	AP4E1	1
67	BP	GO:0006886	intracellular protein transport	1/42	95/5649	0.510782	0.696441	105077022	AP4E1	1
68	BP	GO:0009117	nucleotide metabolic process	1/42	97/5649	0.518153	0.696441	105082946	ADCY8	1
69	BP	GO:0044248	cellular catabolic process	1/42	98/5649	0.521798	0.696441	105082045	ATG12	1
70	BP	GO:0006753	nucleoside phosphate metabolic process	1/42	99/5649	0.525417	0.696441	105082946	ADCY8	1
71	BP	GO:0009966	regulation of signal transduction	1/42	100/5649	0.529008	0.696441	105078489	SOS2	1
72	BP	GO:0010646	regulation of cell communication	1/42	100/5649	0.529008	0.696441	105078489	SOS2	1
73	BP	GO:0023051	regulation of signaling	1/42	101/5649	0.532573	0.696441	105078489	SOS2	1
74	BP	GO:0034613	cellular protein localization	1/42	103/5649	0.539624	0.696441	105077022	AP4E1	1
75	BP	GO:0070727	cellular macromolecule localization	1/42	103/5649	0.539624	0.696441	105077022	AP4E1	1
76	BP	GO:0090407	organophosphate biosynthetic process	1/42	103/5649	0.539624	0.696441	105082946	ADCY8	1
77	BP	GO:0006396	RNA processing	1/42	105/5649	0.546571	0.696441	105068943	RNASEL	1
78	BP	GO:0046907	intracellular transport	1/42	110/5649	0.563494	0.696441	105077022	AP4E1	1
79	BP	GO:0048583	regulation of response to stimulus	1/42	110/5649	0.563494	0.696441	105078489	SOS2	1
80	BP	GO:0015031	protein transport	1/42	111/5649	0.566804	0.696441	105077022	AP4E1	1
81	BP	GO:0015833	peptide transport	1/42	111/5649	0.566804	0.696441	105077022	AP4E1	1
82	BP	GO:0051649	establishment of localization in cell	1/42	111/5649	0.566804	0.696441	105077022	AP4E1	1
83	BP	GO:0042886	amide transport	1/42	113/5649	0.57335	0.696441	105077022	AP4E1	1
84	BP	GO:0055086	nucleobase-containing small molecule metabolic process	1/42	113/5649	0.57335	0.696441	105082946	ADCY8	1
85	BP	GO:0045184	establishment of protein localization	1/42	114/5649	0.576587	0.696441	105077022	AP4E1	1
86	BP	GO:0009056	catabolic process	1/42	115/5649	0.5798	0.696441	105082045	ATG12	1
87	BP	GO:0006259	DNA metabolic process	1/42	116/5649	0.582989	0.696441	105083123	MEI4	1
88	BP	GO:0008104	protein localization	1/42	118/5649	0.589297	0.696441	105077022	AP4E1	1
89	BP	GO:0051641	cellular localization	1/42	130/5649	0.625231	0.724256	105077022	AP4E1	1
90	BP	GO:0007155	cell adhesion	1/42	133/5649	0.633724	0.724256	105062664	CDH7	1
91	BP	GO:0022610	biological adhesion	1/42	133/5649	0.633724	0.724256	105062664	CDH7	1
92	BP	GO:0071705	nitrogen compound transport	1/42	137/5649	0.644756	0.725193	105077022	AP4E1	1
93	BP	GO:0022607	cellular component assembly	1/42	140/5649	0.652816	0.725193	105082045	ATG12	1
94	BP	GO:0033036	macromolecule localization	1/42	141/5649	0.655463	0.725193	105077022	AP4E1	1
95	BP	GO:0019637	organophosphate metabolic process	1/42	146/5649	0.668405	0.731727	105082946	ADCY8	1
96	BP	GO:0044085	cellular component biogenesis	1/42	162/5649	0.706709	0.757071	105082045	ATG12	1
97	BP	GO:0006996	organelle organization	1/42	165/5649	0.713394	0.757071	105082045	ATG12	1
98	BP	GO:0071702	organic substance transport	1/42	165/5649	0.713394	0.757071	105077022	AP4E1	1
99	BP	GO:0055085	transmembrane transport	2/42	353/5649	0.748356	0.786152	105079228/105073200	CACNB2/CACNA1I	2
100	BP	GO:0007186	G-protein coupled receptor signaling pathway	2/42	387/5649	0.79355	0.825292	105069822/105068063	HTR2B/GPR161	2
101	BP	GO:0044281	small molecule metabolic process	1/42	238/5649	0.837099	0.861963	105082946	ADCY8	1
102	BP	GO:0016043	cellular component organization	1/42	266/5649	0.869103	0.886144	105082045	ATG12	1
103	BP	GO:0071840	cellular component organization or biogenesis	1/42	288/5649	0.88986	0.8985	105082045	ATG12	1
104	BP	GO:0006508	proteolysis	1/42	411/5649	0.958607	0.958607	105074854	PSEN1	1
105	CC	GO:0005615	extracellular space	45345	37/3532	0.0235291	0.365056	105072137/105072138	IL1B/IL1A	2
106	CC	GO:0005576	extracellular region	45435	298/3532	0.03926	0.365056	105080412/105080408/105081344/105072137/105072138	CSN2/CSN3/IFNG/IL1B/IL1A	5
107	CC	GO:0016591	DNA-directed RNA polymerase II, holoenzyme	45314	13/3532	0.081558	0.365056	105066125	GTF2F2	1
108	CC	GO:0000428	DNA-directed RNA polymerase complex	45314	14/3532	0.0875609	0.365056	105066125	GTF2F2	1
109	CC	GO:0030880	RNA polymerase complex	45314	14/3532	0.0875609	0.365056	105066125	GTF2F2	1
110	CC	GO:0055029	nuclear DNA-directed RNA polymerase complex	45314	14/3532	0.0875609	0.365056	105066125	GTF2F2	1
111	CC	GO:0030286	dynein complex	45314	15/3532	0.0935262	0.365056	105067590	DYNC2H1	1
112	CC	GO:0061695	transferase complex, transferring phosphorus-containing groups	45314	16/3532	0.0994543	0.365056	105066125	GTF2F2	1
113	CC	GO:0034702	ion channel complex	45314	19/3532	0.117017	0.365056	105079228	CACNB2	1
114	CC	GO:0034703	cation channel complex	45314	19/3532	0.117017	0.365056	105079228	CACNB2	1
115	CC	GO:0044421	extracellular region part	45345	91/3532	0.117214	0.365056	105072137/105072138	IL1B/IL1A	2
116	CC	GO:0005875	microtubule associated complex	45314	21/3532	0.128542	0.365056	105067590	DYNC2H1	1
117	CC	GO:0005667	transcription factor complex	45314	23/3532	0.139924	0.365056	105066125	GTF2F2	1
118	CC	GO:1902495	transmembrane transporter complex	45314	24/3532	0.145562	0.365056	105079228	CACNB2	1
119	CC	GO:1990351	transporter complex	45314	24/3532	0.145562	0.365056	105079228	CACNB2	1
120	CC	GO:0030117	membrane coat	45314	27/3532	0.162263	0.365056	105077022	AP4E1	1
121	CC	GO:0048475	coated membrane	45314	27/3532	0.162263	0.365056	105077022	AP4E1	1
122	CC	GO:0005634	nucleus	45435	454/3532	0.164275	0.365056	105067470/105071872/105079607/105063876/105066125	PPARG/NCOA3/CCNE2/NCOA1/GTF2F2	5
123	CC	GO:1902494	catalytic complex	45345	116/3532	0.173433	0.365123	105066125/105067590	GTF2F2/DYNC2H1	2
124	CC	GO:0098796	membrane protein complex	45345	125/3532	0.19471	0.381002	105079228/105077022	CACNB2/AP4E1	2
125	CC	GO:1990234	transferase complex	45314	34/3532	0.200026	0.381002	105066125	GTF2F2	1
126	CC	GO:0015630	microtubule cytoskeleton	45314	36/3532	0.210513	0.382751	105067590	DYNC2H1	1
127	CC	GO:0005654	nucleoplasm	45314	50/3532	0.280324	0.467207	105066125	GTF2F2	1
128	CC	GO:0044451	nucleoplasm part	45314	50/3532	0.280324	0.467207	105066125	GTF2F2	1
129	CC	GO:0098797	plasma membrane protein complex	45314	55/3532	0.303794	0.486071	105079228	CACNB2	1
130	CC	GO:0044459	plasma membrane part	45314	63/3532	0.33983	0.508279	105079228	CACNB2	1
131	CC	GO:0005886	plasma membrane	45314	69/3532	0.365679	0.508279	105079228	CACNB2	1
132	CC	GO:0031981	nuclear lumen	45314	70/3532	0.369892	0.508279	105066125	GTF2F2	1
133	CC	GO:0071944	cell periphery	45314	78/3532	0.402646	0.508279	105079228	CACNB2	1
134	CC	GO:0031974	membrane-enclosed lumen	45314	79/3532	0.406623	0.508279	105066125	GTF2F2	1
135	CC	GO:0043233	organelle lumen	45314	79/3532	0.406623	0.508279	105066125	GTF2F2	1
136	CC	GO:0070013	intracellular organelle lumen	45314	79/3532	0.406623	0.508279	105066125	GTF2F2	1
137	CC	GO:0044428	nuclear part	45314	90/3532	0.448739	0.543926	105066125	GTF2F2	1
138	CC	GO:0044430	cytoskeletal part	45314	163/3532	0.663848	0.780998	105067590	DYNC2H1	1
139	CC	GO:0005856	cytoskeleton	45314	178/3532	0.696739	0.796273	105067590	DYNC2H1	1
140	CC	GO:0044446	intracellular organelle part	45345	410/3532	0.765595	0.831685	105066125/105067590	GTF2F2/DYNC2H1	2
141	CC	GO:0044422	organelle part	45345	413/3532	0.769309	0.831685	105066125/105067590	GTF2F2/DYNC2H1	2
142	CC	GO:0044444	cytoplasmic part	45314	452/3532	0.957577	0.964852	105077022	AP4E1	1
143	CC	GO:0043228	non-membrane-bounded organelle	45314	477/3532	0.964852	0.964852	105067590	DYNC2H1	1
144	CC	GO:0043232	intracellular non-membrane-bounded organelle	45314	477/3532	0.964852	0.964852	105067590	DYNC2H1	1
145	MF	GO:0022843	voltage-gated cation channel activity	3/61	21/9295	0.000328826	0.026183	105079228/105081914/105072485	CACNB2/KCNJ3/KCNJ6	3
146	MF	GO:0005244	voltage-gated ion channel activity	3/61	28/9295	0.000783904	0.026183	105079228/105081914/105072485	CACNB2/KCNJ3/KCNJ6	3
147	MF	GO:0022832	voltage-gated channel activity	3/61	28/9295	0.000783904	0.026183	105079228/105081914/105072485	CACNB2/KCNJ3/KCNJ6	3
148	MF	GO:0004672	protein kinase activity	9/61	394/9295	0.000988037	0.026183	105079861/105068943/105069138/105073441/105062044/105078286/105079764/105082027/105078670	RPS6KA5/RNASEL/CSNK1G1/LOC105073441/FGFR4/MAP2K7/MYLK4/CAMK4/CSNK2A2	9
149	MF	GO:0005242	inward rectifier potassium channel activity	2/61	10/9295	0.00184301	0.0390719	105081914/105072485	KCNJ3/KCNJ6	2
150	MF	GO:0016773	phosphotransferase activity, alcohol group as acceptor	9/61	451/9295	0.00251839	0.0410843	105079861/105068943/105069138/105073441/105062044/105078286/105079764/105082027/105078670	RPS6KA5/RNASEL/CSNK1G1/LOC105073441/FGFR4/MAP2K7/MYLK4/CAMK4/CSNK2A2	9
151	MF	GO:0016301	kinase activity	9/61	456/9295	0.00271312	0.0410843	105079861/105068943/105069138/105073441/105062044/105078286/105079764/105082027/105078670	RPS6KA5/RNASEL/CSNK1G1/LOC105073441/FGFR4/MAP2K7/MYLK4/CAMK4/CSNK2A2	9
152	MF	GO:0022836	gated channel activity	4/61	103/9295	0.00457466	0.0538794	105079228/105081914/105072485/105062795	CACNB2/KCNJ3/KCNJ6/GRIA4	4
153	MF	GO:0022839	ion gated channel activity	4/61	103/9295	0.00457466	0.0538794	105079228/105081914/105072485/105062795	CACNB2/KCNJ3/KCNJ6/GRIA4	4
154	MF	GO:0005249	voltage-gated potassium channel activity	2/61	17/9295	0.00540785	0.0573232	105081914/105072485	KCNJ3/KCNJ6	2
155	MF	GO:0099094	ligand-gated cation channel activity	2/61	18/9295	0.00605826	0.0583796	105081914/105072485	KCNJ3/KCNJ6	2
156	MF	GO:0005261	cation channel activity	3/61	59/9295	0.00673516	0.0594939	105079228/105081914/105072485	CACNB2/KCNJ3/KCNJ6	3
157	MF	GO:0019899	enzyme binding	4/61	118/9295	0.00738283	0.0601455	105078489/105076883/105074352/105079799	SOS2/RASGRP1/PPP1R12C/RAPGEF5	4
158	MF	GO:0005216	ion channel activity	5/61	199/9295	0.00964597	0.0601455	105079228/105081914/105072485/105073200/105062795	CACNB2/KCNJ3/KCNJ6/CACNA1I/GRIA4	5
159	MF	GO:0015267	channel activity	5/61	199/9295	0.00964597	0.0601455	105079228/105081914/105072485/105073200/105062795	CACNB2/KCNJ3/KCNJ6/CACNA1I/GRIA4	5
160	MF	GO:0022803	passive transmembrane transporter activity	5/61	199/9295	0.00964597	0.0601455	105079228/105081914/105072485/105073200/105062795	CACNB2/KCNJ3/KCNJ6/CACNA1I/GRIA4	5
161	MF	GO:0022838	substrate-specific channel activity	5/61	199/9295	0.00964597	0.0601455	105079228/105081914/105072485/105073200/105062795	CACNB2/KCNJ3/KCNJ6/CACNA1I/GRIA4	5
162	MF	GO:0005126	cytokine receptor binding	3/61	69/9295	0.0103644	0.0610349	105081344/105072137/105072138	IFNG/IL1B/IL1A	3
163	MF	GO:0015276	ligand-gated ion channel activity	3/61	75/9295	0.0129928	0.0650849	105081914/105072485/105062795	KCNJ3/KCNJ6/GRIA4	3
164	MF	GO:0022834	ligand-gated channel activity	3/61	75/9295	0.0129928	0.0650849	105081914/105072485/105062795	KCNJ3/KCNJ6/GRIA4	3
165	MF	GO:0000988	transcription factor activity, protein binding	2/61	29/9295	0.0153502	0.0650849	105071872/105063876	NCOA3/NCOA1	2
166	MF	GO:0000989	transcription factor activity, transcription factor binding	2/61	29/9295	0.0153502	0.0650849	105071872/105063876	NCOA3/NCOA1	2
167	MF	GO:0003712	transcription cofactor activity	2/61	29/9295	0.0153502	0.0650849	105071872/105063876	NCOA3/NCOA1	2
168	MF	GO:0005267	potassium channel activity	2/61	29/9295	0.0153502	0.0650849	105081914/105072485	KCNJ3/KCNJ6	2
169	MF	GO:0015079	potassium ion transmembrane transporter activity	2/61	29/9295	0.0153502	0.0650849	105081914/105072485	KCNJ3/KCNJ6	2
170	MF	GO:0005085	guanyl-nucleotide exchange factor activity	3/61	82/9295	0.0164996	0.0672677	105078489/105076883/105079799	SOS2/RASGRP1/RAPGEF5	3
171	MF	GO:0005102	signaling receptor binding	5/61	244/9295	0.0215925	0.0847706	105081344/105072137/105071872/105063876/105072138	IFNG/IL1B/NCOA3/NCOA1/IL1A	5
172	MF	GO:0046873	metal ion transmembrane transporter activity	3/61	93/9295	0.0229851	0.0870149	105079228/105081914/105072485	CACNB2/KCNJ3/KCNJ6	3
173	MF	GO:0051020	GTPase binding	3/61	103/9295	0.0299222	0.109371	105078489/105076883/105079799	SOS2/RASGRP1/RAPGEF5	3
174	MF	GO:0004674	protein serine/threonine kinase activity	2/61	53/9295	0.047143	0.166572	105079861/105069138	RPS6KA5/CSNK1G1	2
175	MF	GO:0015318	inorganic molecular entity transmembrane transporter activity	5/61	326/9295	0.0620621	0.211179	105079228/105081914/105072485/105073200/105062795	CACNB2/KCNJ3/KCNJ6/CACNA1I/GRIA4	5
176	MF	GO:0005262	calcium channel activity	1/61	10/9295	0.0637521	0.211179	105079228	CACNB2	1
177	MF	GO:0015085	calcium ion transmembrane transporter activity	1/61	11/9295	0.069903	0.224537	105079228	CACNB2	1
178	MF	GO:0015075	ion transmembrane transporter activity	5/61	350/9295	0.0789017	0.235165	105079228/105081914/105072485/105073200/105062795	CACNB2/KCNJ3/KCNJ6/CACNA1I/GRIA4	5
179	MF	GO:0022890	inorganic cation transmembrane transporter activity	3/61	155/9295	0.0813255	0.235165	105079228/105081914/105072485	CACNB2/KCNJ3/KCNJ6	3
180	MF	GO:0004190	aspartic-type endopeptidase activity	1/61	13/9295	0.0820858	0.235165	105074854	PSEN1	1
181	MF	GO:0070001	aspartic-type peptidase activity	1/61	13/9295	0.0820858	0.235165	105074854	PSEN1	1
182	MF	GO:0008324	cation transmembrane transporter activity	3/61	169/9295	0.0991427	0.237547	105079228/105081914/105072485	CACNB2/KCNJ3/KCNJ6	3
183	MF	GO:0004970	ionotropic glutamate receptor activity	1/61	16/9295	0.100066	0.237547	105062795	GRIA4	1
184	MF	GO:0005234	extracellularly glutamate-gated ion channel activity	1/61	16/9295	0.100066	0.237547	105062795	GRIA4	1
185	MF	GO:0008066	glutamate receptor activity	1/61	16/9295	0.100066	0.237547	105062795	GRIA4	1
186	MF	GO:0022824	transmitter-gated ion channel activity	1/61	16/9295	0.100066	0.237547	105062795	GRIA4	1
187	MF	GO:0022835	transmitter-gated channel activity	1/61	16/9295	0.100066	0.237547	105062795	GRIA4	1
188	MF	GO:0030594	neurotransmitter receptor activity	1/61	16/9295	0.100066	0.237547	105062795	GRIA4	1
189	MF	GO:0004721	phosphoprotein phosphatase activity	2/61	82/9295	0.100845	0.237547	105072052/105080190	LOC105072052/DUSP7	2
190	MF	GO:0005215	transporter activity	6/61	498/9295	0.106939	0.246425	105079228/105080412/105081914/105072485/105073200/105062795	CACNB2/CSN2/KCNJ3/KCNJ6/CACNA1I/GRIA4	6
191	MF	GO:0004540	ribonuclease activity	1/61	19/9295	0.1177	0.259921	105068943	RNASEL	1
192	MF	GO:0005539	glycosaminoglycan binding	1/61	19/9295	0.1177	0.259921	105070278	APP	1
193	MF	GO:0004867	serine-type endopeptidase inhibitor activity	1/61	20/9295	0.123502	0.261825	105070278	APP	1
194	MF	GO:0016849	phosphorus-oxygen lyase activity	1/61	20/9295	0.123502	0.261825	105082946	ADCY8	1
195	MF	GO:0022857	transmembrane transporter activity	5/61	414/9295	0.134518	0.27518	105079228/105081914/105072485/105073200/105062795	CACNB2/KCNJ3/KCNJ6/CACNA1I/GRIA4	5
196	MF	GO:0005231	excitatory extracellular ligand-gated ion channel activity	1/61	22/9295	0.134994	0.27518	105062795	GRIA4	1
197	MF	GO:0046983	protein dimerization activity	3/61	199/9295	0.141962	0.283924	105078489/105063876/105074785	SOS2/NCOA1/MEF2C	3
198	MF	GO:1901681	sulfur compound binding	1/61	24/9295	0.146338	0.287256	105070278	APP	1
199	MF	GO:0016791	phosphatase activity	2/61	106/9295	0.153315	0.29548	105072052/105080190	LOC105072052/DUSP7	2
200	MF	GO:0015077	monovalent inorganic cation transmembrane transporter activity	2/61	117/9295	0.178872	0.327427	105081914/105072485	KCNJ3/KCNJ6	2
201	MF	GO:0001883	purine nucleoside binding	3/61	229/9295	0.189848	0.327427	105080261/105066844/105078206	RHOA/MRAS/EEF2	3
202	MF	GO:0005525	GTP binding	3/61	229/9295	0.189848	0.327427	105080261/105066844/105078206	RHOA/MRAS/EEF2	3
203	MF	GO:0032549	ribonucleoside binding	3/61	229/9295	0.189848	0.327427	105080261/105066844/105078206	RHOA/MRAS/EEF2	3
204	MF	GO:0032550	purine ribonucleoside binding	3/61	229/9295	0.189848	0.327427	105080261/105066844/105078206	RHOA/MRAS/EEF2	3
205	MF	GO:0032561	guanyl ribonucleotide binding	3/61	229/9295	0.189848	0.327427	105080261/105066844/105078206	RHOA/MRAS/EEF2	3
206	MF	GO:0001882	nucleoside binding	3/61	230/9295	0.191514	0.327427	105080261/105066844/105078206	RHOA/MRAS/EEF2	3
207	MF	GO:0008138	protein tyrosine/serine/threonine phosphatase activity	1/61	35/9295	0.206161	0.346874	105080190	DUSP7	1
208	MF	GO:0098772	molecular function regulator	4/61	362/9295	0.213117	0.352974	105078489/105076883/105070278/105079799	SOS2/RASGRP1/APP/RAPGEF5	4
209	MF	GO:0019001	guanyl nucleotide binding	3/61	246/9295	0.218648	0.356564	105080261/105066844/105078206	RHOA/MRAS/EEF2	3
210	MF	GO:0016788	hydrolase activity, acting on ester bonds	3/61	249/9295	0.223827	0.35948	105068943/105072052/105080190	RNASEL/LOC105072052/DUSP7	3
211	MF	GO:0004725	protein tyrosine phosphatase activity	1/61	42/9295	0.242062	0.382964	105072052	LOC105072052	1
212	MF	GO:0004518	nuclease activity	1/61	43/9295	0.247059	0.385122	105068943	RNASEL	1
213	MF	GO:0004866	endopeptidase inhibitor activity	1/61	45/9295	0.256955	0.389104	105070278	APP	1
214	MF	GO:0061135	endopeptidase regulator activity	1/61	45/9295	0.256955	0.389104	105070278	APP	1
215	MF	GO:0042578	phosphoric ester hydrolase activity	2/61	153/9295	0.265733	0.396728	105072052/105080190	LOC105072052/DUSP7	2
216	MF	GO:0003777	microtubule motor activity	1/61	50/9295	0.28114	0.408231	105067590	DYNC2H1	1
217	MF	GO:0016747	transferase activity, transferring acyl groups other than amino-acyl groups	1/61	50/9295	0.28114	0.408231	105063858	HADHB	1
218	MF	GO:0005088	Ras guanyl-nucleotide exchange factor activity	1/61	52/9295	0.290595	0.410708	105078489	SOS2	1
219	MF	GO:0005089	Rho guanyl-nucleotide exchange factor activity	1/61	52/9295	0.290595	0.410708	105078489	SOS2	1
220	MF	GO:0030414	peptidase inhibitor activity	1/61	55/9295	0.30455	0.41925	105070278	APP	1
221	MF	GO:0061134	peptidase regulator activity	1/61	55/9295	0.30455	0.41925	105070278	APP	1
222	MF	GO:0140110	transcription regulator activity	3/61	297/9295	0.309227	0.420232	105067470/105071872/105063876	PPARG/NCOA3/NCOA1	3
223	MF	GO:0016829	lyase activity	1/61	59/9295	0.322736	0.433039	105082946	ADCY8	1
224	MF	GO:0017048	Rho GTPase binding	1/61	61/9295	0.331653	0.439441	105078489	SOS2	1
225	MF	GO:0005230	extracellular ligand-gated ion channel activity	1/61	63/9295	0.340455	0.445534	105062795	GRIA4	1
226	MF	GO:0004857	enzyme inhibitor activity	1/61	70/9295	0.370372	0.478773	105070278	APP	1
227	MF	GO:0017016	Ras GTPase binding	1/61	73/9295	0.382781	0.483033	105078489	SOS2	1
228	MF	GO:0031267	small GTPase binding	1/61	73/9295	0.382781	0.483033	105078489	SOS2	1
229	MF	GO:0016887	ATPase activity	1/61	80/9295	0.410808	0.512301	105067590	DYNC2H1	1
230	MF	GO:0016746	transferase activity, transferring acyl groups	1/61	87/9295	0.437582	0.53709	105063858	HADHB	1
231	MF	GO:0003774	motor activity	1/61	90/9295	0.448686	0.53709	105067590	DYNC2H1	1
232	MF	GO:0004888	transmembrane signaling receptor activity	3/61	379/9295	0.4559	0.53709	105069822/105068063/105062795	HTR2B/GPR161/GRIA4	3
233	MF	GO:0046982	protein heterodimerization activity	1/61	93/9295	0.459576	0.53709	105078489	SOS2	1
234	MF	GO:0038023	signaling receptor activity	3/61	382/9295	0.461086	0.53709	105069822/105068063/105062795	HTR2B/GPR161/GRIA4	3
235	MF	GO:0060089	molecular transducer activity	3/61	382/9295	0.461086	0.53709	105069822/105068063/105062795	HTR2B/GPR161/GRIA4	3
236	MF	GO:0140098	catalytic activity, acting on RNA	1/61	95/9295	0.466717	0.537739	105068943	RNASEL	1
237	MF	GO:0004871	signal transducer activity	3/61	421/9295	0.526498	0.600094	105069822/105068063/105062795	HTR2B/GPR161/GRIA4	3
238	MF	GO:0030234	enzyme regulator activity	1/61	126/9295	0.566242	0.638529	105070278	APP	1
239	MF	GO:0043565	sequence-specific DNA binding	1/61	141/9295	0.6076	0.677953	105067470	PPARG	1
240	MF	GO:0004930	G-protein coupled receptor activity	2/61	335/9295	0.651373	0.719225	105069822/105068063	HTR2B/GPR161	2
241	MF	GO:0003723	RNA binding	1/61	203/9295	0.741122	0.809886	105077994	PCBP3	1
242	MF	GO:0017111	nucleoside-triphosphatase activity	1/61	252/9295	0.814023	0.868134	105067590	DYNC2H1	1
243	MF	GO:0016462	pyrophosphatase activity	1/61	256/9295	0.818992	0.868134	105067590	DYNC2H1	1
244	MF	GO:0016818	hydrolase activity, acting on acid anhydrides, in phosphorus-containing anhydrides	1/61	262/9295	0.8262	0.868134	105067590	DYNC2H1	1
245	MF	GO:0003700	DNA binding transcription factor activity	1/61	268/9295	0.833127	0.868134	105067470	PPARG	1
246	MF	GO:0016817	hydrolase activity, acting on acid anhydrides	1/61	270/9295	0.835374	0.868134	105067590	DYNC2H1	1
247	MF	GO:0004175	endopeptidase activity	1/61	283/9295	0.849276	0.874012	105074854	PSEN1	1
248	MF	GO:0005509	calcium ion binding	1/61	303/9295	0.868439	0.88514	105062664	CDH7	1
249	MF	GO:0070011	peptidase activity, acting on L-amino acid peptides	1/61	414/9295	0.938488	0.942587	105074854	PSEN1	1
250	MF	GO:0008233	peptidase activity	1/61	424/9295	0.942587	0.942587	105074854	PSEN1	1

## Sheet: Table S9
	Table S9 Kyoto Encyclopedia of Genes and Genomes (KEGG) pathway analysis of candidate genes
1	KEGGID	Description	GeneRatio	BgRatio	pvalue	padj	geneID	geneName	keggID	Count
2	cdk04010	MAPK signaling pathway	22/73	280/7475	8.42525e-15	1.7356e-12	105075161/105076251/105078857/105079228/105079861/105078489/105072137/105070566/105063941/105078955/105073200/105072138/105072355/105073441/105074785/105062044/105066844/105076883/105074856/105080307/105078286/105066680	IGF1R/NR4A1/NTRK2/CACNB2/RPS6KA5/SOS2/IL1B/CRKL/PRKCA/RASGRP3/CACNA1I/IL1A/IL1RAP/LOC105073441/MEF2C/FGFR4/MRAS/RASGRP1/NFATC3/CACNA2D2/MAP2K7/MECOM	cdk:105093441/cdk:105100389/cdk:105100473/cdk:105105423/cdk:105095956/cdk:105091467/cdk:105093155/cdk:105095221/cdk:105092299/cdk:105095517/cdk:105091987/cdk:105093151/cdk:105097548/cdk:105091098/cdk:105099639/cdk:105099582/cdk:105086302/cdk:105096898/cdk:105088479/cdk:105087368/cdk:105087572/cdk:105085966	22
3	cdk04921	Oxytocin signaling pathway	12/73	147/7475	1.40014e-08	1.44214e-06	105079228/105082946/105080261/105081914/105072485/105063941/105074785/105074856/105080307/105079764/105082027/105074352	CACNB2/ADCY8/RHOA/KCNJ3/KCNJ6/PRKCA/MEF2C/NFATC3/CACNA2D2/MYLK4/CAMK4/PPP1R12C	cdk:105105423/cdk:105096450/cdk:105087723/cdk:105093719/cdk:105103945/cdk:105092299/cdk:105099639/cdk:105088479/cdk:105087368/cdk:105086549/cdk:105095388/cdk:105098775	12
4	cdk04014	Ras signaling pathway	12/73	218/7475	1.07091e-06	7.35358e-05	105073899/105075161/105078857/105065419/105078489/105080261/105063941/105078955/105062044/105066844/105076883/105079799	GRIN2A/IGF1R/NTRK2/SHC3/SOS2/RHOA/PRKCA/RASGRP3/FGFR4/MRAS/RASGRP1/RAPGEF5	cdk:105089056/cdk:105093441/cdk:105100473/cdk:105086410/cdk:105091467/cdk:105087723/cdk:105092299/cdk:105095517/cdk:105099582/cdk:105086302/cdk:105096898/cdk:105092902	12
5	cdk04722	Neurotrophin signaling pathway	9/73	118/7475	1.86411e-06	9.60015e-05	105078857/105079861/105065419/105078489/105080261/105070566/105078286/105082027/105074854	NTRK2/RPS6KA5/SHC3/SOS2/RHOA/CRKL/MAP2K7/CAMK4/PSEN1	cdk:105100473/cdk:105095956/cdk:105086410/cdk:105091467/cdk:105087723/cdk:105095221/cdk:105087572/cdk:105095388/cdk:105086131	9
6	cdk04713	Circadian entrainment	8/73	97/7475	4.03803e-06	0.000166367	105073899/105079861/105082946/105081914/105072485/105063941/105073200/105062795	GRIN2A/RPS6KA5/ADCY8/KCNJ3/KCNJ6/PRKCA/CACNA1I/GRIA4	cdk:105089056/cdk:105095956/cdk:105096450/cdk:105093719/cdk:105103945/cdk:105092299/cdk:105091987/cdk:105095418	8
7	cdk04015	Rap1 signaling pathway	10/73	202/7475	2.34207e-05	0.00080411	105073899/105075161/105082946/105080261/105070566/105063941/105078955/105062044/105066844/105079799	GRIN2A/IGF1R/ADCY8/RHOA/CRKL/PRKCA/RASGRP3/FGFR4/MRAS/RAPGEF5	cdk:105089056/cdk:105093441/cdk:105096450/cdk:105087723/cdk:105095221/cdk:105092299/cdk:105095517/cdk:105099582/cdk:105086302/cdk:105092902	10
8	cdk04510	Focal adhesion	9/73	198/7475	0.000119887	0.00352809	105075161/105065419/105078489/105080261/105070566/105063941/105079764/105074352/105068949	IGF1R/SHC3/SOS2/RHOA/CRKL/PRKCA/MYLK4/PPP1R12C/LAMC1	cdk:105093441/cdk:105086410/cdk:105091467/cdk:105087723/cdk:105095221/cdk:105092299/cdk:105086549/cdk:105098775/cdk:105096228	9
9	cdk04012	ErbB signaling pathway	6/73	84/7475	0.000156919	0.00404067	105075323/105065419/105078489/105070566/105063941/105078286	NRG3/SHC3/SOS2/CRKL/PRKCA/MAP2K7	cdk:105092410/cdk:105086410/cdk:105091467/cdk:105095221/cdk:105092299/cdk:105087572	6
10	cdk04915	Estrogen signaling pathway	7/73	129/7475	0.000245019	0.00560822	105082946/105065419/105078489/105081914/105071872/105063876/105072485	ADCY8/SHC3/SOS2/KCNJ3/NCOA3/NCOA1/KCNJ6	cdk:105096450/cdk:105086410/cdk:105091467/cdk:105093719/cdk:105087857/cdk:105100028/cdk:105103945	7
11	cdk04020	Calcium signaling pathway	9/73	230/7475	0.000369261	0.00760678	105073899/105069822/105078857/105082946/105063941/105073200/105062044/105079764/105082027	GRIN2A/HTR2B/NTRK2/ADCY8/PRKCA/CACNA1I/FGFR4/MYLK4/CAMK4	cdk:105089056/cdk:105093754/cdk:105100473/cdk:105096450/cdk:105092299/cdk:105091987/cdk:105099582/cdk:105086549/cdk:105095388	9
12	cdk04660	T cell receptor signaling pathway	6/73	100/7475	0.000406971	0.00762146	105081344/105078489/105080261/105076883/105074856/105078286	IFNG/SOS2/RHOA/RASGRP1/NFATC3/MAP2K7	cdk:105101111/cdk:105091467/cdk:105087723/cdk:105096898/cdk:105088479/cdk:105087572	6
13	cdk04310	Wnt signaling pathway	7/73	151/7475	0.000637638	0.0100515	105070791/105080261/105063941/105074856/105066573/105080737/105074854	CTNND2/RHOA/PRKCA/NFATC3/PRICKLE2/TCF7L2/PSEN1	cdk:105090645/cdk:105087723/cdk:105092299/cdk:105088479/cdk:105094370/cdk:105091689/cdk:105086131	7
14	cdk05214	Glioma	5/73	72/7475	0.000650896	0.0100515	105075161/105065419/105078489/105063941/105082027	IGF1R/SHC3/SOS2/PRKCA/CAMK4	cdk:105093441/cdk:105086410/cdk:105091467/cdk:105092299/cdk:105095388	5
15	cdk04150	mTOR signaling pathway	7/73	155/7475	0.000745108	0.0100515	105075161/105078489/105080261/105063941/105069817/105070589/105065159	IGF1R/SOS2/RHOA/PRKCA/CAB39/LAMTOR4/GRB10	cdk:105093441/cdk:105091467/cdk:105087723/cdk:105092299/cdk:105093760/cdk:105106093/cdk:105105291	7
16	cdk05206	MicroRNAs in cancer	7/73	156/7475	0.000774101	0.0100515	105079861/105078489/105080261/105080248/105079607/105070566/105063941	RPS6KA5/SOS2/RHOA/MDM4/CCNE2/CRKL/PRKCA	cdk:105095956/cdk:105091467/cdk:105087723/cdk:105098644/cdk:105085741/cdk:105095221/cdk:105092299	7
17	cdk04380	Osteoclast differentiation	6/73	113/7475	0.000780702	0.0100515	105067470/105081344/105072137/105072138/105078286/105082027	PPARG/IFNG/IL1B/IL1A/MAP2K7/CAMK4	cdk:105093103/cdk:105101111/cdk:105093155/cdk:105093151/cdk:105087572/cdk:105095388	6
18	cdk04935	Growth hormone synthesis, secretion and action	6/73	116/7475	0.000896013	0.0108576	105070877/105082946/105065419/105078489/105070566/105063941	GHR/ADCY8/SHC3/SOS2/CRKL/PRKCA	cdk:105106998/cdk:105096450/cdk:105086410/cdk:105091467/cdk:105095221/cdk:105092299	6
19	cdk04151	PI3K-Akt signaling pathway	10/73	333/7475	0.00136876	0.0156647	105075161/105076251/105070877/105078857/105073986/105078489/105079607/105063941/105062044/105068949	IGF1R/NR4A1/GHR/NTRK2/PHLPP1/SOS2/CCNE2/PRKCA/FGFR4/LAMC1	cdk:105093441/cdk:105100389/cdk:105106998/cdk:105100473/cdk:105088998/cdk:105091467/cdk:105085741/cdk:105092299/cdk:105099582/cdk:105096228	10
20	cdk04211	Longevity regulating pathway	5/73	87/7475	0.00153496	0.0166422	105075161/105082946/105067470/105082027/105072334	IGF1R/ADCY8/PPARG/CAMK4/ADIPOQ	cdk:105093441/cdk:105096450/cdk:105093103/cdk:105095388/cdk:105085843	5
21	cdk05418	Fluid shear stress and atherosclerosis	6/73	133/7475	0.00181768	0.0187221	105081344/105080261/105072137/105072138/105074785/105078286	IFNG/RHOA/IL1B/IL1A/MEF2C/MAP2K7	cdk:105101111/cdk:105087723/cdk:105093155/cdk:105093151/cdk:105099639/cdk:105087572	6
22	cdk04925	Aldosterone synthesis and secretion	5/73	92/7475	0.00196736	0.0192989	105076251/105082946/105063941/105073200/105082027	NR4A1/ADCY8/PRKCA/CACNA1I/CAMK4	cdk:105100389/cdk:105096450/cdk:105092299/cdk:105091987/cdk:105095388	5
23	cdk01522	Endocrine resistance	5/73	96/7475	0.00237274	0.0222175	105075161/105082946/105065419/105078489/105071872	IGF1R/ADCY8/SHC3/SOS2/NCOA3	cdk:105093441/cdk:105096450/cdk:105086410/cdk:105091467/cdk:105087857	5
24	cdk04072	Phospholipase D signaling pathway	6/73	145/7475	0.00281131	0.0232412	105082946/105065419/105078489/105080261/105063941/105066844	ADCY8/SHC3/SOS2/RHOA/PRKCA/MRAS	cdk:105096450/cdk:105086410/cdk:105091467/cdk:105087723/cdk:105092299/cdk:105086302	6
25	cdk05224	Breast cancer	6/73	145/7475	0.00281131	0.0232412	105075161/105065419/105078489/105071872/105063876/105080737	IGF1R/SHC3/SOS2/NCOA3/NCOA1/TCF7L2	cdk:105093441/cdk:105086410/cdk:105091467/cdk:105087857/cdk:105100028/cdk:105091689	6
26	cdk04720	Long-term potentiation	4/73	61/7475	0.0028706	0.0232412	105073899/105082946/105063941/105082027	GRIN2A/ADCY8/PRKCA/CAMK4	cdk:105089056/cdk:105096450/cdk:105092299/cdk:105095388	4
27	cdk04750	Inflammatory mediator regulation of TRP channels	5/73	101/7475	0.00296121	0.0232412	105069822/105082946/105072137/105063941/105072355	HTR2B/ADCY8/IL1B/PRKCA/IL1RAP	cdk:105093754/cdk:105096450/cdk:105093155/cdk:105092299/cdk:105097548	5
28	cdk04929	GnRH secretion	4/73	62/7475	0.00304618	0.0232412	105081914/105072485/105063941/105073200	KCNJ3/KCNJ6/PRKCA/CACNA1I	cdk:105093719/cdk:105103945/cdk:105092299/cdk:105091987	4
29	cdk05143	African trypanosomiasis	3/73	31/7475	0.00330123	0.0232697	105081344/105072137/105063941	IFNG/IL1B/PRKCA	cdk:105101111/cdk:105093155/cdk:105092299	3
30	cdk05031	Amphetamine addiction	4/73	64/7475	0.00341911	0.0232697	105073899/105063941/105082027/105062795	GRIN2A/PRKCA/CAMK4/GRIA4	cdk:105089056/cdk:105092299/cdk:105095388/cdk:105095418	4
31	cdk05163	Human cytomegalovirus infection	7/73	203/7475	0.00351176	0.0232697	105082946/105078489/105080261/105072137/105070566/105063941/105074856	ADCY8/SOS2/RHOA/IL1B/CRKL/PRKCA/NFATC3	cdk:105096450/cdk:105091467/cdk:105087723/cdk:105093155/cdk:105095221/cdk:105092299/cdk:105088479	7
32	cdk04659	Th17 cell differentiation	5/73	106/7475	0.00364881	0.0232697	105081344/105072137/105072355/105074856/105077802	IFNG/IL1B/IL1RAP/NFATC3/IL6ST	cdk:105101111/cdk:105093155/cdk:105097548/cdk:105088479/cdk:105087138	5
33	cdk04724	Glutamatergic synapse	5/73	107/7475	0.00379901	0.0232697	105073899/105082946/105081914/105063941/105062795	GRIN2A/ADCY8/KCNJ3/PRKCA/GRIA4	cdk:105089056/cdk:105096450/cdk:105093719/cdk:105092299/cdk:105095418	5
34	cdk04725	Cholinergic synapse	5/73	107/7475	0.00379901	0.0232697	105082946/105081914/105072485/105063941/105082027	ADCY8/KCNJ3/KCNJ6/PRKCA/CAMK4	cdk:105096450/cdk:105093719/cdk:105103945/cdk:105092299/cdk:105095388	5
35	cdk05332	Graft-versus-host disease	3/73	33/7475	0.0039515	0.0232697	105081344/105072137/105072138	IFNG/IL1B/IL1A	cdk:105101111/cdk:105093155/cdk:105093151	3
36	cdk04726	Serotonergic synapse	5/73	108/7475	0.0039536	0.0232697	105069822/105081914/105072485/105063941/105070278	HTR2B/KCNJ3/KCNJ6/PRKCA/APP	cdk:105093754/cdk:105093719/cdk:105103945/cdk:105092299/cdk:105086807	5
37	cdk04810	Regulation of actin cytoskeleton	7/73	209/7475	0.00412367	0.0235966	105078489/105080261/105070566/105062044/105066844/105079764/105074352	SOS2/RHOA/CRKL/FGFR4/MRAS/MYLK4/PPP1R12C	cdk:105091467/cdk:105087723/cdk:105095221/cdk:105099582/cdk:105086302/cdk:105086549/cdk:105098775	7
38	cdk04152	AMPK signaling pathway	5/73	117/7475	0.0055543	0.0309239	105075161/105067470/105072334/105069817/105063861	IGF1R/PPARG/ADIPOQ/CAB39/RAB10	cdk:105093441/cdk:105093103/cdk:105085843/cdk:105093760/cdk:105098508	5
39	cdk04940	Type I diabetes mellitus	3/73	39/7475	0.00634806	0.0344132	105081344/105072137/105072138	IFNG/IL1B/IL1A	cdk:105101111/cdk:105093155/cdk:105093151	3
40	cdk05220	Chronic myeloid leukemia	4/73	78/7475	0.00692956	0.0364072	105065419/105078489/105070566/105066680	SHC3/SOS2/CRKL/MECOM	cdk:105086410/cdk:105091467/cdk:105095221/cdk:105085966	4
41	cdk04728	Dopaminergic synapse	5/73	124/7475	0.00708202	0.0364072	105073899/105081914/105072485/105063941/105062795	GRIN2A/KCNJ3/KCNJ6/PRKCA/GRIA4	cdk:105089056/cdk:105093719/cdk:105103945/cdk:105092299/cdk:105095418	5
42	cdk01521	EGFR tyrosine kinase inhibitor resistance	4/73	79/7475	0.0072461	0.0364072	105075161/105065419/105078489/105063941	IGF1R/SHC3/SOS2/PRKCA	cdk:105093441/cdk:105086410/cdk:105091467/cdk:105092299	4
43	cdk04540	Gap junction	4/73	80/7475	0.00757206	0.0371392	105069822/105082946/105078489/105063941	HTR2B/ADCY8/SOS2/PRKCA	cdk:105093754/cdk:105096450/cdk:105091467/cdk:105092299	4
44	cdk04270	Vascular smooth muscle contraction	5/73	127/7475	0.007819	0.0374585	105082946/105080261/105063941/105079764/105074352	ADCY8/RHOA/PRKCA/MYLK4/PPP1R12C	cdk:105096450/cdk:105087723/cdk:105092299/cdk:105086549/cdk:105098775	5
45	cdk04926	Relaxin signaling pathway	5/73	128/7475	0.00807612	0.0378109	105082946/105065419/105078489/105063941/105078286	ADCY8/SHC3/SOS2/PRKCA/MAP2K7	cdk:105096450/cdk:105086410/cdk:105091467/cdk:105092299/cdk:105087572	5
46	cdk04371	Apelin signaling pathway	5/73	131/7475	0.00888276	0.0406633	105082946/105074785/105066844/105079764/105082027	ADCY8/MEF2C/MRAS/MYLK4/CAMK4	cdk:105096450/cdk:105099639/cdk:105086302/cdk:105086549/cdk:105095388	5
47	cdk05135	Yersinia infection	5/73	132/7475	0.00916361	0.041037	105080261/105072137/105070566/105074856/105078286	RHOA/IL1B/CRKL/NFATC3/MAP2K7	cdk:105087723/cdk:105093155/cdk:105095221/cdk:105088479/cdk:105087572	5
48	cdk05032	Morphine addiction	4/73	87/7475	0.0101271	0.0443868	105082946/105081914/105072485/105063941	ADCY8/KCNJ3/KCNJ6/PRKCA	cdk:105096450/cdk:105093719/cdk:105103945/cdk:105092299	4
49	cdk05034	Alcoholism	5/73	136/7475	0.0103486	0.0444128	105073899/105078857/105065419/105078489/105082027	GRIN2A/NTRK2/SHC3/SOS2/CAMK4	cdk:105089056/cdk:105100473/cdk:105086410/cdk:105091467/cdk:105095388	5
50	cdk04261	Adrenergic signaling in cardiomyocytes	5/73	137/7475	0.0106606	0.0448179	105079228/105079861/105082946/105063941/105080307	CACNB2/RPS6KA5/ADCY8/PRKCA/CACNA2D2	cdk:105105423/cdk:105095956/cdk:105096450/cdk:105092299/cdk:105087368	5
51	cdk04912	GnRH signaling pathway	4/73	90/7475	0.0113743	0.0468623	105082946/105078489/105063941/105078286	ADCY8/SOS2/PRKCA/MAP2K7	cdk:105096450/cdk:105091467/cdk:105092299/cdk:105087572	4
52	cdk05417	Lipid and atherosclerosis	6/73	196/7475	0.0119473	0.0482578	105067470/105080261/105072137/105063941/105074856/105078286	PPARG/RHOA/IL1B/PRKCA/NFATC3/MAP2K7	cdk:105093103/cdk:105087723/cdk:105093155/cdk:105092299/cdk:105088479/cdk:105087572	6
53	cdk05205	Proteoglycans in cancer	6/73	198/7475	0.0125159	0.0492412	105075161/105078489/105080261/105063941/105066844/105074352	IGF1R/SOS2/RHOA/PRKCA/MRAS/PPP1R12C	cdk:105093441/cdk:105091467/cdk:105087723/cdk:105092299/cdk:105086302/cdk:105098775	6
54	cdk04723	Retrograde endocannabinoid signaling	5/73	143/7475	0.0126689	0.0492412	105082946/105081914/105072485/105063941/105062795	ADCY8/KCNJ3/KCNJ6/PRKCA/GRIA4	cdk:105096450/cdk:105093719/cdk:105103945/cdk:105092299/cdk:105095418	5
55	cdk04650	Natural killer cell mediated cytotoxicity	4/73	94/7475	0.0131858	0.049851	105065419/105081344/105078489/105063941	SHC3/IFNG/SOS2/PRKCA	cdk:105086410/cdk:105101111/cdk:105091467/cdk:105092299	4
56	cdk04340	Hedgehog signaling pathway	3/73	51/7475	0.0133097	0.049851	105083219/105068063/105069138	EVC2/GPR161/CSNK1G1	cdk:105085113/cdk:105092730/cdk:105100524	3
57	cdk04060	Cytokine-cytokine receptor interaction	7/73	263/7475	0.0138816	0.050281	105070877/105081344/105072137/105072138/105072355/105077802/105072717	GHR/IFNG/IL1B/IL1A/IL1RAP/IL6ST/MPL	cdk:105106998/cdk:105101111/cdk:105093155/cdk:105093151/cdk:105097548/cdk:105087138/cdk:105090910	7
58	cdk04621	NOD-like receptor signaling pathway	5/73	147/7475	0.0141421	0.050281	105073791/105068943/105080261/105072137/105082045	GSDMD/RNASEL/RHOA/IL1B/ATG12	cdk:105105691/cdk:105096236/cdk:105087723/cdk:105093155/cdk:105095367	5
59	cdk05215	Prostate cancer	4/73	96/7475	0.0141568	0.050281	105075161/105078489/105079607/105080737	IGF1R/SOS2/CCNE2/TCF7L2	cdk:105093441/cdk:105091467/cdk:105085741/cdk:105091689	4
60	cdk04218	Cellular senescence	5/73	148/7475	0.0145277	0.0507238	105079607/105072138/105066844/105074856/105071993	CCNE2/IL1A/MRAS/NFATC3/MYBL2	cdk:105085741/cdk:105093151/cdk:105086302/cdk:105088479/cdk:105087122	5
61	cdk05146	Amoebiasis	4/73	99/7475	0.0156967	0.0538482	105081344/105072137/105063941/105068949	IFNG/IL1B/PRKCA/LAMC1	cdk:105101111/cdk:105093155/cdk:105092299/cdk:105096228	4
62	cdk04625	C-type lectin receptor signaling pathway	4/73	100/7475	0.0162326	0.0538482	105080261/105072137/105066844/105074856	RHOA/IL1B/MRAS/NFATC3	cdk:105087723/cdk:105093155/cdk:105086302/cdk:105088479	4
63	cdk05164	Influenza A	5/73	153/7475	0.0165623	0.0538482	105081344/105068943/105072137/105063941/105072138	IFNG/RNASEL/IL1B/PRKCA/IL1A	cdk:105101111/cdk:105096236/cdk:105093155/cdk:105092299/cdk:105093151	5
64	cdk04630	JAK-STAT signaling pathway	5/73	154/7475	0.0169909	0.0538482	105070877/105081344/105078489/105077802/105072717	GHR/IFNG/SOS2/IL6ST/MPL	cdk:105106998/cdk:105101111/cdk:105091467/cdk:105087138/cdk:105090910	5
65	cdk04934	Cushing syndrome	5/73	154/7475	0.0169909	0.0538482	105076251/105082946/105079607/105073200/105080737	NR4A1/ADCY8/CCNE2/CACNA1I/TCF7L2	cdk:105100389/cdk:105096450/cdk:105085741/cdk:105091987/cdk:105091689	5
66	cdk05161	Hepatitis B	5/73	154/7475	0.0169909	0.0538482	105078489/105079607/105063941/105074856/105078286	SOS2/CCNE2/PRKCA/NFATC3/MAP2K7	cdk:105091467/cdk:105085741/cdk:105092299/cdk:105088479/cdk:105087572	5
67	cdk04022	cGMP-PKG signaling pathway	5/73	156/7475	0.0178702	0.0557767	105082946/105080261/105074785/105074856/105079764	ADCY8/RHOA/MEF2C/NFATC3/MYLK4	cdk:105096450/cdk:105087723/cdk:105099639/cdk:105088479/cdk:105086549	5
68	cdk04928	Parathyroid hormone synthesis, secretion and action	4/73	105/7475	0.0190844	0.0586773	105082946/105080261/105063941/105074785	ADCY8/RHOA/PRKCA/MEF2C	cdk:105096450/cdk:105087723/cdk:105092299/cdk:105099639	4
69	cdk04664	Fc epsilon RI signaling pathway	3/73	62/7475	0.0224038	0.0678702	105078489/105063941/105078286	SOS2/PRKCA/MAP2K7	cdk:105091467/cdk:105092299/cdk:105087572	3
70	cdk05321	Inflammatory bowel disease	3/73	63/7475	0.0233625	0.0697489	105081344/105072137/105072138	IFNG/IL1B/IL1A	cdk:105101111/cdk:105093155/cdk:105093151	3
71	cdk05225	Hepatocellular carcinoma	5/73	168/7475	0.0237835	0.0699914	105075161/105065419/105078489/105063941/105080737	IGF1R/SHC3/SOS2/PRKCA/TCF7L2	cdk:105093441/cdk:105086410/cdk:105091467/cdk:105092299/cdk:105091689	5
72	cdk04927	Cortisol synthesis and secretion	3/73	64/7475	0.0243433	0.07063	105076251/105082946/105073200	NR4A1/ADCY8/CACNA1I	cdk:105100389/cdk:105096450/cdk:105091987	3
73	cdk04662	B cell receptor signaling pathway	3/73	66/7475	0.0263712	0.0754509	105078489/105078955/105074856	SOS2/RASGRP3/NFATC3	cdk:105091467/cdk:105095517/cdk:105088479	3
74	cdk04062	Chemokine signaling pathway	5/73	174/7475	0.0271653	0.0766582	105082946/105065419/105078489/105080261/105070566	ADCY8/SHC3/SOS2/RHOA/CRKL	cdk:105096450/cdk:105086410/cdk:105091467/cdk:105087723/cdk:105095221	5
75	cdk04611	Platelet activation	4/73	120/7475	0.0294263	0.0810562	105082946/105080261/105076883/105079764	ADCY8/RHOA/RASGRP1/MYLK4	cdk:105096450/cdk:105087723/cdk:105096898/cdk:105086549	4
76	cdk05132	Salmonella infection	6/73	241/7475	0.0297801	0.0810562	105073791/105080261/105072137/105078286/105080737/105067590	GSDMD/RHOA/IL1B/MAP2K7/TCF7L2/DYNC2H1	cdk:105105691/cdk:105087723/cdk:105093155/cdk:105087572/cdk:105091689/cdk:105087164	6
77	cdk04520	Adherens junction	3/73	70/7475	0.0306912	0.0810562	105075161/105080261/105080737	IGF1R/RHOA/TCF7L2	cdk:105093441/cdk:105087723/cdk:105091689	3
78	cdk04917	Prolactin signaling pathway	3/73	70/7475	0.0306912	0.0810562	105065419/105080412/105078489	SHC3/CSN2/SOS2	cdk:105086410/cdk:105090953/cdk:105091467	3
79	cdk05133	Pertussis	3/73	70/7475	0.0306912	0.0810562	105080261/105072137/105072138	RHOA/IL1B/IL1A	cdk:105087723/cdk:105093155/cdk:105093151	3
80	cdk04971	Gastric acid secretion	3/73	72/7475	0.0329828	0.0849306	105082946/105063941/105079764	ADCY8/PRKCA/MYLK4	cdk:105096450/cdk:105092299/cdk:105086549	3
81	cdk05140	Leishmaniasis	3/73	72/7475	0.0329828	0.0849306	105081344/105072137/105072138	IFNG/IL1B/IL1A	cdk:105101111/cdk:105093155/cdk:105093151	3
82	cdk05100	Bacterial invasion of epithelial cells	3/73	74/7475	0.0353615	0.0888351	105065419/105080261/105070566	SHC3/RHOA/CRKL	cdk:105086410/cdk:105087723/cdk:105095221	3
83	cdk05412	Arrhythmogenic right ventricular cardiomyopathy	3/73	74/7475	0.0353615	0.0888351	105079228/105080307/105080737	CACNB2/CACNA2D2/TCF7L2	cdk:105105423/cdk:105087368/cdk:105091689	3
84	cdk04727	GABAergic synapse	3/73	83/7475	0.0471296	0.116972	105082946/105072485/105063941	ADCY8/KCNJ6/PRKCA	cdk:105096450/cdk:105103945/cdk:105092299	3
85	cdk05033	Nicotine addiction	2/73	37/7475	0.0502984	0.1219	105073899/105062795	GRIN2A/GRIA4	cdk:105089056/cdk:105095418	2
86	cdk05216	Thyroid cancer	2/73	37/7475	0.0502984	0.1219	105067470/105080737	PPARG/TCF7L2	cdk:105093103/cdk:105091689	2
87	cdk05210	Colorectal cancer	3/73	86/7475	0.0514314	0.123196	105078489/105080261/105080737	SOS2/RHOA/TCF7L2	cdk:105091467/cdk:105087723/cdk:105091689	3
88	cdk05226	Gastric cancer	4/73	146/7475	0.0539812	0.12592	105065419/105078489/105079607/105080737	SHC3/SOS2/CCNE2/TCF7L2	cdk:105086410/cdk:105091467/cdk:105085741/cdk:105091689	4
89	cdk05235	PD-L1 expression and PD-1 checkpoint pathway in cancer	3/73	88/7475	0.0544021	0.12592	105081344/105076883/105074856	IFNG/RASGRP1/NFATC3	cdk:105101111/cdk:105096898/cdk:105088479	3
90	cdk05323	Rheumatoid arthritis	3/73	88/7475	0.0544021	0.12592	105081344/105072137/105072138	IFNG/IL1B/IL1A	cdk:105101111/cdk:105093155/cdk:105093151	3
91	cdk04024	cAMP signaling pathway	5/73	212/7475	0.0556376	0.127348	105073899/105082946/105080261/105082027/105062795	GRIN2A/ADCY8/RHOA/CAMK4/GRIA4	cdk:105089056/cdk:105096450/cdk:105087723/cdk:105095388/cdk:105095418	5
92	cdk05414	Dilated cardiomyopathy	3/73	90/7475	0.057454	0.130061	105079228/105082946/105080307	CACNB2/ADCY8/CACNA2D2	cdk:105105423/cdk:105096450/cdk:105087368	3
93	cdk04932	Non-alcoholic fatty liver disease	4/73	150/7475	0.0585137	0.13102	105067470/105072137/105072138/105072334	PPARG/IL1B/IL1A/ADIPOQ	cdk:105093103/cdk:105093155/cdk:105093151/cdk:105085843	4
94	cdk04972	Pancreatic secretion	3/73	95/7475	0.0654314	0.144934	105082946/105080261/105063941	ADCY8/RHOA/PRKCA	cdk:105096450/cdk:105087723/cdk:105092299	3
95	cdk05152	Tuberculosis	4/73	158/7475	0.0681736	0.149079	105081344/105080261/105072137/105072138	IFNG/RHOA/IL1B/IL1A	cdk:105101111/cdk:105087723/cdk:105093155/cdk:105093151	4
96	cdk04916	Melanogenesis	3/73	97/7475	0.0687586	0.149079	105082946/105063941/105080737	ADCY8/PRKCA/TCF7L2	cdk:105096450/cdk:105092299/cdk:105091689	3
97	cdk05022	Pathways of neurodegeneration - multiple diseases	8/73	448/7475	0.0694739	0.149079	105073899/105072137/105063941/105072138/105078286/105074854/105062795/105070278	GRIN2A/IL1B/PRKCA/IL1A/MAP2K7/PSEN1/GRIA4/APP	cdk:105089056/cdk:105093155/cdk:105092299/cdk:105093151/cdk:105087572/cdk:105086131/cdk:105095418/cdk:105086807	8
98	cdk05144	Malaria	2/73	45/7475	0.071163	0.15113	105081344/105072137	IFNG/IL1B	cdk:105101111/cdk:105093155	2
99	cdk04933	AGE-RAGE signaling pathway in diabetic complications	3/73	99/7475	0.0721619	0.151687	105072137/105063941/105072138	IL1B/PRKCA/IL1A	cdk:105093155/cdk:105092299/cdk:105093151	3
100	cdk05202	Transcriptional misregulation in cancer	4/73	167/7475	0.0799713	0.166405	105075161/105067470/105074785/105074679	IGF1R/PPARG/MEF2C/FUT8	cdk:105093441/cdk:105093103/cdk:105099639/cdk:105086181	4
101	cdk04913	Ovarian steroidogenesis	2/73	49/7475	0.0824795	0.169908	105075161/105082946	IGF1R/ADCY8	cdk:105093441/cdk:105096450	2
102	cdk05167	Kaposi sarcoma-associated herpesvirus infection	4/73	173/7475	0.088369	0.176768	105074856/105078286/105080737/105077802	NFATC3/MAP2K7/TCF7L2/IL6ST	cdk:105088479/cdk:105087572/cdk:105091689/cdk:105087138	4
103	cdk04066	HIF-1 signaling pathway	3/73	108/7475	0.0883839	0.176768	105075161/105081344/105063941	IGF1R/IFNG/PRKCA	cdk:105093441/cdk:105101111/cdk:105092299	3
104	cdk04114	Oocyte meiosis	3/73	108/7475	0.0883839	0.176768	105075161/105082946/105079607	IGF1R/ADCY8/CCNE2	cdk:105093441/cdk:105096450/cdk:105085741	3
105	cdk05165	Human papillomavirus infection	6/73	321/7475	0.0925832	0.183386	105078489/105079607/105080737/105074854/105068949/105083542	SOS2/CCNE2/TCF7L2/PSEN1/LAMC1/DLG2	cdk:105091467/cdk:105085741/cdk:105091689/cdk:105086131/cdk:105096228/cdk:105097680	6
106	cdk04668	TNF signaling pathway	3/73	112/7475	0.0960485	0.188438	105079861/105072137/105078286	RPS6KA5/IL1B/MAP2K7	cdk:105095956/cdk:105093155/cdk:105087572	3
107	cdk05170	Human immunodeficiency virus 1 infection	4/73	186/7475	0.107963	0.20806	105070566/105063941/105074856/105078286	CRKL/PRKCA/NFATC3/MAP2K7	cdk:105095221/cdk:105092299/cdk:105088479/cdk:105087572	4
108	cdk01212	Fatty acid metabolism	2/73	58/7475	0.109724	0.20806	105063858/105073042	HADHB/MCAT	cdk:105098512/cdk:105091866	2
109	cdk05213	Endometrial cancer	2/73	58/7475	0.109724	0.20806	105078489/105080737	SOS2/TCF7L2	cdk:105091467/cdk:105091689	2
110	cdk04919	Thyroid hormone signaling pathway	3/73	119/7475	0.11009	0.20806	105071872/105063876/105063941	NCOA3/NCOA1/PRKCA	cdk:105087857/cdk:105100028/cdk:105092299	3
111	cdk04213	Longevity regulating pathway - multiple species	2/73	59/7475	0.112885	0.209498	105075161/105082946	IGF1R/ADCY8	cdk:105093441/cdk:105096450	2
112	cdk04730	Long-term depression	2/73	59/7475	0.112885	0.209498	105075161/105063941	IGF1R/PRKCA	cdk:105093441/cdk:105092299	2
113	cdk05162	Measles	3/73	125/7475	0.122722	0.22572	105072137/105079607/105072138	IL1B/CCNE2/IL1A	cdk:105093155/cdk:105085741/cdk:105093151	3
114	cdk05010	Alzheimer disease	6/73	349/7475	0.124606	0.227158	105073899/105072137/105072138/105078286/105074854/105070278	GRIN2A/IL1B/IL1A/MAP2K7/PSEN1/APP	cdk:105089056/cdk:105093155/cdk:105093151/cdk:105087572/cdk:105086131/cdk:105086807	6
115	cdk04068	FoxO signaling pathway	3/73	127/7475	0.127047	0.229576	105075161/105078489/105082045	IGF1R/SOS2/ATG12	cdk:105093441/cdk:105091467/cdk:105095367	3
116	cdk05221	Acute myeloid leukemia	2/73	66/7475	0.135628	0.242952	105078489/105080737	SOS2/TCF7L2	cdk:105091467/cdk:105091689	2
117	cdk00533	Glycosaminoglycan biosynthesis - keratan sulfate	1/73	15/7475	0.137006	0.243303	105074679	FUT8	cdk:105086181	1
118	cdk04910	Insulin signaling pathway	3/73	133/7475	0.140346	0.246867	105065419/105078489/105070566	SHC3/SOS2/CRKL	cdk:105086410/cdk:105091467/cdk:105095221	3
119	cdk05211	Renal cell carcinoma	2/73	68/7475	0.142306	0.246867	105078489/105070566	SOS2/CRKL	cdk:105091467/cdk:105095221	2
120	cdk04140	Autophagy - animal	3/73	134/7475	0.142607	0.246867	105075161/105082045/105066844	IGF1R/ATG12/MRAS	cdk:105093441/cdk:105095367/cdk:105086302	3
121	cdk00061	Fatty acid biosynthesis	1/73	16/7475	0.14545	0.24969	105073042	MCAT	cdk:105091866	1
122	cdk04550	Signaling pathways regulating pluripotency of stem cells	3/73	138/7475	0.151776	0.258395	105075161/105062044/105077802	IGF1R/FGFR4/IL6ST	cdk:105093441/cdk:105099582/cdk:105087138	3
123	cdk04217	Necroptosis	3/73	139/7475	0.154097	0.260197	105081344/105072137/105072138	IFNG/IL1B/IL1A	cdk:105101111/cdk:105093155/cdk:105093151	3
124	cdk04115	p53 signaling pathway	2/73	72/7475	0.155864	0.26104	105080248/105079607	MDM4/CCNE2	cdk:105098644/cdk:105085741	2
125	cdk05223	Non-small cell lung cancer	2/73	73/7475	0.159292	0.26463	105078489/105063941	SOS2/PRKCA	cdk:105091467/cdk:105092299	2
126	cdk04918	Thyroid hormone synthesis	2/73	74/7475	0.162734	0.267302	105082946/105063941	ADCY8/PRKCA	cdk:105096450/cdk:105092299	2
127	cdk05160	Hepatitis C	3/73	143/7475	0.163496	0.267302	105081344/105078489/105068943	IFNG/SOS2/RNASEL	cdk:105101111/cdk:105091467/cdk:105096236	3
128	cdk04970	Salivary secretion	2/73	76/7475	0.16966	0.275196	105082946/105063941	ADCY8/PRKCA	cdk:105096450/cdk:105092299	2
129	cdk03320	PPAR signaling pathway	2/73	77/7475	0.173142	0.27649	105067470/105072334	PPARG/ADIPOQ	cdk:105093103/cdk:105085843	2
130	cdk04260	Cardiac muscle contraction	2/73	77/7475	0.173142	0.27649	105079228/105080307	CACNB2/CACNA2D2	cdk:105105423/cdk:105087368	2
131	cdk04911	Insulin secretion	2/73	81/7475	0.187183	0.296613	105082946/105063941	ADCY8/PRKCA	cdk:105096450/cdk:105092299	2
132	cdk04530	Tight junction	3/73	159/7475	0.202673	0.312741	105080261/105078286/105083542	RHOA/MAP2K7/DLG2	cdk:105087723/cdk:105087572/cdk:105097680	3
133	cdk04144	Endocytosis	4/73	239/7475	0.204636	0.312741	105075161/105080261/105062044/105063861	IGF1R/RHOA/FGFR4/RAB10	cdk:105093441/cdk:105087723/cdk:105099582/cdk:105098508	4
134	cdk04914	Progesterone-mediated oocyte maturation	2/73	86/7475	0.204951	0.312741	105075161/105082946	IGF1R/ADCY8	cdk:105093441/cdk:105096450	2
135	cdk05322	Systemic lupus erythematosus	2/73	86/7475	0.204951	0.312741	105073899/105081344	GRIN2A/IFNG	cdk:105089056/cdk:105101111	2
136	cdk05410	Hypertrophic cardiomyopathy	2/73	86/7475	0.204951	0.312741	105079228/105080307	CACNB2/CACNA2D2	cdk:105105423/cdk:105087368	2
137	cdk04350	TGF-beta signaling pathway	2/73	87/7475	0.208529	0.313554	105081344/105080261	IFNG/RHOA	cdk:105101111/cdk:105087723	2
138	cdk04657	IL-17 signaling pathway	2/73	87/7475	0.208529	0.313554	105081344/105072137	IFNG/IL1B	cdk:105101111/cdk:105093155	2
139	cdk04666	Fc gamma R-mediated phagocytosis	2/73	88/7475	0.212113	0.316633	105070566/105063941	CRKL/PRKCA	cdk:105095221/cdk:105092299	2
140	cdk04620	Toll-like receptor signaling pathway	2/73	90/7475	0.219301	0.322685	105072137/105078286	IL1B/MAP2K7	cdk:105093155/cdk:105087572	2
141	cdk04640	Hematopoietic cell lineage	2/73	90/7475	0.219301	0.322685	105072137/105072138	IL1B/IL1A	cdk:105093155/cdk:105093151	2
142	cdk04658	Th1 and Th2 cell differentiation	2/73	91/7475	0.222903	0.325659	105081344/105074856	IFNG/NFATC3	cdk:105101111/cdk:105088479	2
143	cdk05222	Small cell lung cancer	2/73	93/7475	0.230121	0.331503	105079607/105068949	CCNE2/LAMC1	cdk:105085741/cdk:105096228	2
144	cdk05231	Choline metabolism in cancer	2/73	93/7475	0.230121	0.331503	105078489/105063941	SOS2/PRKCA	cdk:105091467/cdk:105092299	2
145	cdk00062	Fatty acid elongation	1/73	27/7475	0.233131	0.333507	105063858	HADHB	cdk:105098512	1
146	cdk05020	Prion disease	4/73	255/7475	0.237844	0.336642	105073899/105072137/105072138/105068949	GRIN2A/IL1B/IL1A/LAMC1	cdk:105089056/cdk:105093155/cdk:105093151/cdk:105096228	4
147	cdk05203	Viral carcinogenesis	3/73	173/7475	0.238591	0.336642	105080261/105079607/105077802	RHOA/CCNE2/IL6ST	cdk:105087723/cdk:105085741/cdk:105087138	3
148	cdk04360	Axon guidance	3/73	174/7475	0.241201	0.33801	105080261/105063941/105074856	RHOA/PRKCA/NFATC3	cdk:105087723/cdk:105092299/cdk:105088479	3
149	cdk01523	Antifolate resistance	1/73	29/7475	0.248091	0.345316	105072137	IL1B	cdk:105093155	1
150	cdk04136	Autophagy - other	1/73	30/7475	0.255462	0.350881	105082045	ATG12	cdk:105095367	1
151	cdk05142	Chagas disease	2/73	100/7475	0.255496	0.350881	105081344/105072137	IFNG/IL1B	cdk:105101111/cdk:105093155	2
152	cdk05207	Chemical carcinogenesis - receptor activation	3/73	182/7475	0.26225	0.357771	105082946/105078489/105063941	ADCY8/SOS2/PRKCA	cdk:105096450/cdk:105091467/cdk:105092299	3
153	cdk04960	Aldosterone-regulated sodium reabsorption	1/73	34/7475	0.284243	0.382706	105063941	PRKCA	cdk:105092299	1
154	cdk05330	Allograft rejection	1/73	34/7475	0.284243	0.382706	105081344	IFNG	cdk:105101111	1
155	cdk04670	Leukocyte transendothelial migration	2/73	111/7475	0.295461	0.392677	105080261/105063941	RHOA/PRKCA	cdk:105087723/cdk:105092299	2
156	cdk05145	Toxoplasmosis	2/73	111/7475	0.295461	0.392677	105081344/105068949	IFNG/LAMC1	cdk:105101111/cdk:105096228	2
157	cdk04071	Sphingolipid signaling pathway	2/73	113/7475	0.30271	0.399732	105080261/105063941	RHOA/PRKCA	cdk:105087723/cdk:105092299	2
158	cdk00513	Various types of N-glycan biosynthesis	1/73	39/7475	0.31868	0.41814	105074679	FUT8	cdk:105086181	1
159	cdk03022	Basal transcription factors	1/73	40/7475	0.325368	0.424214	105066125	GTF2F2	cdk:105089756	1
160	cdk00071	Fatty acid degradation	1/73	41/7475	0.331992	0.42744	105063858	HADHB	cdk:105098512	1
161	cdk05219	Bladder cancer	1/73	41/7475	0.331992	0.42744	105079861	RPS6KA5	cdk:105095956	1
162	cdk04962	Vasopressin-regulated water reabsorption	1/73	42/7475	0.338552	0.433178	105067590	DYNC2H1	cdk:105087164	1
163	cdk04975	Fat digestion and absorption	1/73	43/7475	0.345048	0.438764	105073815	DGAT1	cdk:105104999	1
164	cdk05166	Human T-cell leukemia virus 1 infection	3/73	215/7475	0.350749	0.438819	105082946/105079607/105074856	ADCY8/CCNE2/NFATC3	cdk:105096450/cdk:105085741/cdk:105088479	3
165	cdk03050	Proteasome	1/73	44/7475	0.351481	0.438819	105081344	IFNG	cdk:105101111	1
166	cdk04930	Type II diabetes mellitus	1/73	44/7475	0.351481	0.438819	105072334	ADIPOQ	cdk:105085843	1
167	cdk00510	N-Glycan biosynthesis	1/73	47/7475	0.370409	0.459664	105074679	FUT8	cdk:105086181	1
168	cdk04961	Endocrine and other factor-regulated calcium reabsorption	1/73	48/7475	0.376596	0.461311	105063941	PRKCA	cdk:105092299	1
169	cdk04714	Thermogenesis	3/73	225/7475	0.377587	0.461311	105082946/105067470/105078489	ADCY8/PPARG/SOS2	cdk:105096450/cdk:105093103/cdk:105091467	3
170	cdk04080	Neuroactive ligand-receptor interaction	4/73	320/7475	0.381443	0.461311	105073899/105069822/105070877/105062795	GRIN2A/HTR2B/GHR/GRIA4	cdk:105089056/cdk:105093754/cdk:105106998/cdk:105095418	4
171	cdk05030	Cocaine addiction	1/73	49/7475	0.382724	0.461311	105073899	GRIN2A	cdk:105089056	1
172	cdk05171	Coronavirus disease - COVID-19	3/73	227/7475	0.382933	0.461311	105072137/105063941/105077802	IL1B/PRKCA/IL6ST	cdk:105093155/cdk:105092299/cdk:105087138	3
173	cdk04623	Cytosolic DNA-sensing pathway	1/73	50/7475	0.388792	0.465646	105072137	IL1B	cdk:105093155	1
174	cdk04613	Neutrophil extracellular trap formation	2/73	138/7475	0.39168	0.466393	105073791/105063941	GSDMD/PRKCA	cdk:105105691/cdk:105092299	2
175	cdk00280	Valine, leucine and isoleucine degradation	1/73	51/7475	0.394801	0.467408	105063858	HADHB	cdk:105098512	1
176	cdk05017	Spinocerebellar ataxia	2/73	141/7475	0.402059	0.473281	105073899/105063941	GRIN2A/PRKCA	cdk:105089056/cdk:105092299	2
177	cdk04370	VEGF signaling pathway	1/73	53/7475	0.406645	0.47596	105063941	PRKCA	cdk:105092299	1
178	cdk00830	Retinol metabolism	1/73	54/7475	0.412481	0.477366	105073815	DGAT1	cdk:105104999	1
179	cdk04923	Regulation of lipolysis in adipocytes	1/73	54/7475	0.412481	0.477366	105082946	ADCY8	cdk:105096450	1
180	cdk05134	Legionellosis	1/73	56/7475	0.423984	0.487937	105072137	IL1B	cdk:105093155	1
181	cdk04330	Notch signaling pathway	1/73	57/7475	0.429652	0.491712	105074854	PSEN1	cdk:105086131	1
182	cdk04612	Antigen processing and presentation	1/73	58/7475	0.435264	0.495384	105081344	IFNG	cdk:105101111	1
183	cdk00561	Glycerolipid metabolism	1/73	59/7475	0.440823	0.498369	105073815	DGAT1	cdk:105104999	1
184	cdk04390	Hippo signaling pathway	2/73	153/7475	0.442726	0.498369	105080737/105083542	TCF7L2/DLG2	cdk:105091689/cdk:105097680	2
185	cdk00310	Lysine degradation	1/73	62/7475	0.457176	0.509071	105066680	MECOM	cdk:105085966	1
186	cdk04622	RIG-I-like receptor signaling pathway	1/73	62/7475	0.457176	0.509071	105082045	ATG12	cdk:105095367	1
187	cdk05217	Basal cell carcinoma	1/73	64/7475	0.467815	0.518117	105080737	TCF7L2	cdk:105091689	1
188	cdk04137	Mitophagy - animal	1/73	65/7475	0.473057	0.521122	105066844	MRAS	cdk:105086302	1
189	cdk05218	Melanoma	1/73	70/7475	0.498513	0.546243	105075161	IGF1R	cdk:105093441	1
190	cdk04742	Taste transduction	1/73	71/7475	0.503457	0.548276	105082946	ADCY8	cdk:105096450	1
191	cdk04920	Adipocytokine signaling pathway	1/73	72/7475	0.508353	0.548276	105072334	ADIPOQ	cdk:105085843	1
192	cdk04976	Bile secretion	1/73	72/7475	0.508353	0.548276	105082946	ADCY8	cdk:105096450	1
193	cdk05016	Huntington disease	3/73	287/7475	0.535874	0.574949	105067470/105078286/105062795	PPARG/MAP2K7/GRIA4	cdk:105093103/cdk:105087572/cdk:105095418	3
194	cdk05169	Epstein-Barr virus infection	2/73	186/7475	0.546243	0.583037	105079607/105078286	CCNE2/MAP2K7	cdk:105085741/cdk:105087572	2
195	cdk04061	Viral protein interaction with cytokine and cytokine receptor	1/73	83/7475	0.559161	0.593748	105077802	IL6ST	cdk:105087138	1
196	cdk04512	ECM-receptor interaction	1/73	88/7475	0.580509	0.613255	105068949	LAMC1	cdk:105096228	1
197	cdk04070	Phosphatidylinositol signaling system	1/73	94/7475	0.604783	0.63564	105063941	PRKCA	cdk:105092299	1
198	cdk04064	NF-kappa B signaling pathway	1/73	101/7475	0.631357	0.6602	105072137	IL1B	cdk:105093155	1
199	cdk05168	Herpes simplex virus 1 infection	3/73	352/7475	0.67536	0.702647	105081344/105068943/105072137	IFNG/RNASEL/IL1B	cdk:105101111/cdk:105096236/cdk:105093155	3
200	cdk04110	Cell cycle	1/73	122/7475	0.700949	0.725605	105079607	CCNE2	cdk:105085741	1
201	cdk04142	Lysosome	1/73	126/7475	0.712651	0.734031	105077022	AP4E1	cdk:105102465	1
202	cdk00230	Purine metabolism	1/73	129/7475	0.72113	0.739069	105082946	ADCY8	cdk:105096450	1
203	cdk04120	Ubiquitin mediated proteolysis	1/73	133/7475	0.732053	0.742872	105070725	TRIM32	cdk:105103744	1
204	cdk04145	Phagosome	1/73	133/7475	0.732053	0.742872	105067590	DYNC2H1	cdk:105087164	1
205	cdk04141	Protein processing in endoplasmic reticulum	1/73	162/7475	0.799574	0.807413	105078286	MAP2K7	cdk:105087572	1
206	cdk05014	Amyotrophic lateral sclerosis	2/73	342/7475	0.853939	0.858104	105073899/105075323	GRIN2A/NRG3	cdk:105089056/cdk:105092410	2
207	cdk05415	Diabetic cardiomyopathy	1/73	199/7475	0.861852	0.861852	105063941	PRKCA	cdk:105092299	1

## Sheet: Table S10
Table S10 DNA Testing Results of Expanded Camel Population Samples
Number	Identifier	Sample	Volume(ul)	concentration（ng/ul）	260/280	260/230	Volume（ul）	Total (ug)	Quality inspection results
1	20056899D	1069	70	35.694	1.776	0.626	60	2.14164	A
2	20056900D	1078	70	24.554	1.792	0.57	60	1.47324	A
3	20056901D	1075	70	22.967	1.899	0.64	60	1.37802	A
4	20056902D	1141	70	16.355	1.511	0.369	60	0.9813	A
5	20056903D	1116	70	19.494	1.73	0.528	60	1.16964	A
6	20056904D	1096	70	15.774	1.886	0.397	60	0.94644	A
7	20056905D	1063	70	23.935	1.992	0.525	60	1.4361	A
8	20056906D	1072	70	29.958	1.569	0.627	60	1.79748	A
9	20056907D	1059	70	31.207	1.434	0.745	60	1.87242	A
10	20056908D	1060	70	18.178	2.199	0.472	60	1.09068	A
11	20056909D	1132	70	24.869	1.766	0.619	60	1.49214	A
12	20056910D	1062	70	14.011	1.834	0.392	60	0.84066	A
13	20056911D	1073	70	19.22	1.541	0.453	60	1.1532	A
14	20056912D	1076	70	30.642	1.848	0.68	60	1.83852	A
15	20056913D	1066	70	27.762	1.496	0.603	60	1.66572	A
16	20056914D	1094	70	31.037	2.127	0.626	60	1.86222	A
17	20056915D	1095	70	19.444	1.935	0.524	60	1.16664	A
18	20056916D	1079	70	49.615	2.062	1.176	60	2.9769	A
19	20056917D	1064	70	31.899	1.842	0.703	60	1.91394	A
20	20056918D	1068	70	48.857	2.205	1	60	2.93142	A
21	20056919D	1067	70	21.388	1.867	0.591	60	1.28328	A
22	20056920D	1057	70	56.052	3.305	1.204	60	3.36312	A
23	20056921D	1054	70	18.476	1.97	0.462	60	1.10856	A
24	20056922D	1065	70	39.065	1.995	0.944	60	2.3439	A
25	20056923D	1129	70	12.713	2.023	0.368	60	0.76278	A
26	20056924D	1146	70	20.241	1.95	0.682	60	1.21446	A
27	20056925D	1131	70	20.378	2.033	0.592	60	1.22268	A
28	20056926D	1118	70	19.616	1.828	0.493	60	1.17696	A
29	20056927D	1109	70	12.41	2.231	0.359	60	0.7446	A
30	20056928D	1121	70	10.564	2.105	0.292	60	0.63384	A
31	20056929D	1103	70	11.732	1.93	0.28	60	0.70392	A
32	20056930D	1108	70	13.543	2.128	0.275	60	0.81258	A
33	20056931D	1106	70	16.875	2.041	0.493	60	1.0125	A
34	20056932D	1128	70	23.545	2.004	0.636	60	1.4127	A
35	20056933D	1136	70	15.434	1.844	0.429	60	0.92604	A
36	20056934D	1133	70	14.74	1.98	0.412	60	0.8844	A
37	20056935D	1150	70	12.376	1.917	0.351	60	0.74256	A
38	20056936D	1107	70	11.722	1.84	0.313	60	0.70332	A
39	20056937D	1135	70	8.718	1.584	0.195	60	0.52308	A
40	20056938D	1119	70	18.495	1.984	0.341	60	1.1097	A
41	20056939D	1105	70	16.528	1.951	0.567	60	0.99168	A
42	20056940D	1126	70	16.46	2.127	0.473	60	0.9876	A
43	20056941D	1102	70	21.659	1.937	0.65	60	1.29954	A
44	20056942D	1104	70	7.607	2.091	0.252	60	0.45642	A
45	20056943D	1125	70	10.884	2.411	0.34	60	0.65304	A
46	20056944D	1101	70	42.039	1.766	0.861	60	2.52234	A
47	20056945D	1110	70	11.857	2.165	0.294	60	0.71142	A
48	20056946D	1124	70	21.017	1.777	0.542	60	1.26102	A
49	20056947D	1042	70	19.099	1.93	0.544	60	1.14594	A
50	20056948D	1028	70	20.096	1.95	0.663	60	1.20576	A
51	20056949D	1039	70	12.212	2.039	0.415	60	0.73272	A
52	20056950D	1034	70	5.245	1.48	0.18	60	0.3147	A
53	20056951D	1049	70	11.979	1.992	0.38	60	0.71874	A
54	20056952D	1037	70	28.24	1.871	0.694	60	1.6944	A
55	20056953D	1046	70	20.837	2.005	0.56	60	1.25022	A
56	20056954D	1040	70	9.099	1.721	0.265	60	0.54594	A
57	20056955D	1048	70	28.95	1.925	0.568	60	1.737	A
58	20056956D	1045	70	19.924	2.005	0.412	60	1.19544	A
59	20056957D	1030	70	42.105	1.935	0.673	60	2.5263	A
60	20056958D	1609	70	17.698	2.135	0.323	60	1.06188	A
61	20056959D	1044	70	33.754	1.942	0.578	60	2.02524	A
62	20056960D	1029	70	32.155	2.09	0.538	60	1.9293	A
63	20056961D	1032	70	14.77	1.944	0.252	60	0.8862	A
64	20056962D	1038	70	24.561	2.068	0.359	60	1.47366	A
65	20056963D	1036	70	15.153	1.836	0.454	60	0.90918	A
66	20056964D	1047	70	10.988	2.146	0.347	60	0.65928	A
67	20056965D	1190	70	16.766	1.937	0.441	60	1.00596	A
68	20056966D	1180	70	16.023	2.057	0.413	60	0.96138	A
69	20056967D	1188	70	15.015	2.046	0.403	60	0.9009	A
70	20056968D	1183	70	15.82	2.15	0.394	60	0.9492	A
71	20056969D	1192	70	13.298	2.232	0.321	60	0.79788	A
72	20056970D	1184	70	16.921	1.919	0.358	60	1.01526	A
73	20056971D	1198	70	20.773	1.942	0.506	60	1.24638	A
74	20056972D	1177	70	19.767	1.995	0.544	60	1.18602	A
75	20056973D	1189	70	24.238	1.859	0.567	60	1.45428	A
76	20056974D	1187	70	13.849	1.966	0.335	60	0.83094	A
77	20056975D	1191	70	13.646	0.842	0.316	60	0.81876	A
78	20056976D	1186	70	20.22	1.847	0.404	60	1.2132	A
79	20056977D	1139	70	17.386	1.783	0.389	60	1.04316	A
80	20056978D	1200	70	10.002	2.029	0.232	60	0.60012	A
81	20056979D	1185	70	17.462	2.017	0.543	60	1.04772	A
82	20056980D	1194	70	14.746	1.918	0.425	60	0.88476	A
83	20056981D	1181	70	13.693	1.979	0.363	60	0.82158	A
84	20056982D	1182	70	16.881	2.006	0.441	60	1.01286	A
85	20056983D	1199	70	12.862	2.023	0.33	60	0.77172	A
86	20056984D	1137	70	13.667	1.767	0.359	60	0.82002	A
87	20056985D	1178	70	20.31	1.904	0.499	60	1.2186	A
88	20056986D	1179	70	10.394	1.954	0.305	60	0.62364	A
89	20056987D	1193	70	11.991	1.609	0.411	60	0.71946	A
90	20056988D	1197	70	13.271	2.066	0.435	60	0.79626	A
91	20056989D	1195	70	13.448	1.993	0.448	60	0.80688	A
92	20056990D	1196	70	13.277	2.081	0.414	60	0.79662	A
93	20056991D	1249	70	9.933	2.518	0.319	60	0.59598	A
94	20056992D	1248	70	14.773	1.908	0.4	60	0.88638	A
95	20056993D	1250	70	10.429	1.904	0.312	60	0.62574	A
96	20056994D	1151	70	8.187	1.462	0.319	60	0.49122	A
97	20056995D	1230	70	9.48	2.043	0.506	60	0.5688	A
98	20056996D	1228	70	7.243	2.016	0.731	60	0.43458	A
99	20056997D	1246	70	8.17	2.028	0.411	60	0.4902	A
100	20056998D	1229	70	10.172	2.052	0.358	60	0.61032	A
101	20056999D	1247	70	22.176	2.071	0.352	60	1.33056	A
102	20057000D	1152	70	14.57	2.295	0.548	60	0.8742	A
103	20057001D	1244	70	10.064	2.066	0.529	60	0.60384	A
104	20057002D	1243	70	17.956	2.005	0.547	60	1.07736	A
105	20057003D	1239	70	14.909	1.874	0.531	60	0.89454	A
106	20057004D	1225	70	22.704	1.958	0.565	60	1.36224	A
107	20057005D	1242	70	11.496	2.186	0.536	60	0.68976	A
108	20057006D	1235	70	6.032	2.176	0.275	60	0.36192	A
109	20057007D	1241	70	7.028	1.756	0.366	60	0.42168	A
110	20057008D	1240	70	18.405	1.952	0.715	60	1.1043	A
111	20057009D	1226	70	10.325	2.079	0.339	60	0.6195	A
112	20057010D	1233	70	15.03	2.139	0.273	60	0.9018	A
113	20057011D	1236	70	9.963	2.081	0.498	60	0.59778	A
114	20057012D	1153	70	9.567	2.196	0.447	60	0.57402	A
115	20057013D	1245	70	10.834	2.008	0.526	60	0.65004	A
116	20057014D	1234	70	12.285	2.086	0.314	60	0.7371	A
117	20057015D	1227	70	14.791	1.621	0.425	60	0.88746	A
118	20057016D	1231	70	19.343	2.511	0.197	60	1.16058	A
119	20057017D	1238	70	14.667	2.178	0.287	60	0.88002	A
120	20057018D	1237	70	10.226	2.069	0.359	60	0.61356	A
121	20057019D	1232	70	6.654	4.6	0.45	60	0.39924	A
122	20057020D	1209	70	10.881	3.897	0.587	60	0.65286	A
123	20057021D	1223	70	17.163	3.821	0.499	60	1.02978	A
124	20057022D	1221	70	10.546	5.239	0.434	60	0.63276	A
125	20057023D	1219	70	9.508	1.916	0.434	60	0.57048	A
126	20057024D	1212	70	16.84	2.171	0.733	60	1.0104	A
127	20057025D	1203	70	8.392	2.065	0.352	60	0.50352	A
128	20057026D	1202	70	10.556	1.859	0.458	60	0.63336	A
129	20057027D	1218	70	12.428	1.957	0.57	60	0.74568	A
130	20057028D	1206	70	12.336	1.957	0.666	60	0.74016	A
131	20057029D	1216	70	13.201	1.937	0.585	60	0.79206	A
132	20057030D	1201	70	19.356	1.43	0.626	60	1.16136	A
133	20057031D	1210	70	8.898	2.159	0.541	60	0.53388	A
134	20057032D	1205	70	20.16	2.124	0.838	60	1.2096	A
135	20057033D	1217	70	8.871	2.043	0.358	60	0.53226	A
136	20057034D	1204	70	6.982	1.926	0.255	60	0.41892	A
137	20057035D	1220	70	9.082	1.846	0.434	60	0.54492	A
138	20057036D	1214	70	8.552	2.009	0.547	60	0.51312	A
139	20057037D	1211	70	27.181	1.705	1.225	60	1.63086	A
140	20057038D	1208	70	10.858	1.937	0.576	60	0.65148	A
141	20057039D	1224	70	10.457	1.855	0.581	60	0.62742	A
142	20057040D	1222	70	14.58	1.964	0.599	60	0.8748	A
143	20057041D	1215	70	16.13	1.897	0.549	60	0.9678	A
144	20057042D	1213	70	16.74	1.951	0.489	60	1.0044	A
145	20057043D	1207	70	16.158	1.019	0.387	60	0.96948	A
146	20057044D	1168	70	10.125	1.841	0.339	60	0.6075	A
147	20057045D	1173	70	16.303	2.392	0.569	60	0.97818	A
148	20057046D	1155	70	16.525	1.7	0.417	60	0.9915	A
149	20057047D	1169	70	15.025	2.09	0.492	60	0.9015	A
150	20057048D	1170	70	11.816	2.102	0.352	60	0.70896	A
151	20057049D	1174	70	12.1	1.834	0.384	60	0.726	A
152	20057050D	1161	70	21.861	1.962	0.685	60	1.31166	A
153	20057051D	1163	70	25.318	1.931	0.738	60	1.51908	A
154	20057052D	1171	70	16.515	1.898	0.484	60	0.9909	A
155	20057053D	1176	70	17.457	1.797	0.474	60	1.04742	A
156	20057054D	1172	70	10.858	1.824	0.314	60	0.65148	A
157	20057055D	1158	70	18.443	1.848	0.515	60	1.10658	A
158	20057056D	1175	70	15.681	1.947	0.416	60	0.94086	A
159	20057057D	1167	70	16.17	1.766	0.437	60	0.9702	A
160	20057058D	1159	70	14.562	1.893	0.465	60	0.87372	A
161	20057059D	1162	70	11.889	1.994	0.486	60	0.71334	A
162	20057060D	1156	70	18.646	1.98	0.689	60	1.11876	A
163	20057061D	1154	70	4.719	8.333	0.15	60	0.28314	A
164	20057062D	1165	70	13.948	1.8	0.516	60	0.83688	A
165	20057063D	1160	70	15.019	1.965	0.58	60	0.90114	A
166	20057064D	1166	70	13.49	1.802	0.456	60	0.8094	A
167	20057065D	1157	70	9.486	1.844	0.37	60	0.56916	A
168	20057066D	1164	70	10.762	1.861	0.469	60	0.64572	A
169	20057067D	2004	70	11.264	1.98	0.415	60	0.67584	A
170	20057068D	2022	70	7.342	1.857	0.307	60	0.44052	A
171	20057069D	2009	70	7.507	1.932	0.274	60	0.45042	A
172	20057070D	2013	70	7.447	1.95	0.313	60	0.44682	A
173	20057071D	2015	70	11.477	1.836	0.431	60	0.68862	A
174	20057072D	2001	70	11.542	1.993	0.453	60	0.69252	A
175	20057073D	2005	70	16.062	1.897	0.551	60	0.96372	A
176	20057074D	2014	70	11.014	1.752	0.392	60	0.66084	A
177	20057075D	2016	70	10.692	1.922	0.393	60	0.64152	A
178	20057076D	2026	70	9.438	1.785	0.331	60	0.56628	A
179	20057077D	2003	70	12.188	2.046	0.344	60	0.73128	A
180	20057078D	2011	70	35.415	2.792	0.879	60	2.1249	A
181	20057079D	2008	70	14.831	1.897	0.478	60	0.88986	A
182	20057080D	2019	70	11.166	1.915	0.307	60	0.66996	A
183	20057081D	2002	70	18.913	0.984	0.411	60	1.13478	A
184	20057082D	2020	70	16.215	1.995	0.497	60	0.9729	A
185	20057083D	2025	70	14.603	1.816	0.477	60	0.87618	A
186	20057084D	2006	70	8.87	2.165	0.322	60	0.5322	A
187	20057085D	2012	70	8.19	1.935	0.3	60	0.4914	A
188	20057086D	2007	70	6.938	1.989	0.253	60	0.41628	A
189	20057087D	1055	70	10.068	2.039	0.368	60	0.60408	A
190	20057088D	1058	70	24.582	2.307	0.709	60	1.47492	A
191	20057089D	1085	70	23.603	2.301	0.678	60	1.41618	A
192	20057090D	1100	70	15.138	2.123	0.522	60	0.90828	A
193	20057091D	1093	70	16.465	1.907	0.568	60	0.9879	A
194	20057092D	1090	70	23.094	1.933	0.646	60	1.38564	A
195	20057093D	1091	70	27.974	1.94	0.665	60	1.67844	A
196	20057094D	1061	70	18.037	1.979	0.434	60	1.08222	A
197	20057095D	1080	70	20.73	2.104	0.527	60	1.2438	A
198	20057096D	1077	70	24.665	2.022	0.561	60	1.4799	A
199	20057097D	1097	70	13.532	1.822	0.396	60	0.81192	A
200	20057098D	1092	70	7.312	1.819	0.425	60	0.43872	A
201	20057099D	1098	70	16.787	2.014	0.671	60	1.00722	A
202	20057100D	1074	70	17.443	1.871	0.678	60	1.04658	A
203	20057101D	1084	70	30.927	2.177	0.877	60	1.85562	A
204	20057102D	1088	70	18.72	1.916	0.617	60	1.1232	A
205	20057103D	1082	70	13.473	1.983	0.522	60	0.80838	A
206	20057104D	1070	70	16.615	0.91	0.451	60	0.9969	A
207	20057105D	1053	70	27.236	1.874	1.067	60	1.63416	A
208	20057106D	1081	70	25.727	1.877	0.979	60	1.54362	A
209	20057107D	1087	70	20.704	1.833	0.786	60	1.24224	A
210	20057108D	1083	70	17.82	1.877	0.666	60	1.0692	A
211	20057109D	1099	70	24.5	1.849	0.81	60	1.47	A
212	20057110D	1089	70	17.048	1.936	0.684	60	1.02288	A
213	20057111D	1276	70	7.034	1.796	0.352	60	0.42204	A
214	20057112D	1295	70	12.578	1.733	0.596	60	0.75468	A
215	20057113D	1284	70	26.324	1.665	0.918	60	1.57944	A
216	20057114D	1286	70	12.447	1.36	0.569	60	0.74682	A
217	20057115D	1297	70	9.331	2.145	0.377	60	0.55986	A
218	20057116D	1300	70	30.083	1.871	0.828	60	1.80498	A
219	20057117D	1290	70	12.939	1.916	0.443	60	0.77634	A
220	20057118D	1291	70	19.694	3.012	0.77	60	1.18164	A
221	20057119D	1292	70	13.674	1.486	0.497	60	0.82044	A
222	20057120D	1288	70	14.267	2.038	0.56	60	0.85602	A
223	20057121D	1275	70	18.113	1.963	0.74	60	1.08678	A
224	20057122D	1285	70	7.355	1.949	0.363	60	0.4413	A
225	20057123D	1277	70	9.509	1.992	0.461	60	0.57054	A
226	20057124D	1296	70	32.544	1.779	0.801	60	1.95264	A
227	20057125D	1278	70	12.422	1.724	0.321	60	0.74532	A
228	20057126D	1294	70	21.839	1.526	0.479	60	1.31034	A
229	20057127D	1289	70	12.827	2.068	0.425	60	0.76962	A
230	20057128D	1293	70	12.995	1.863	0.454	60	0.7797	A
231	20057129D	1281	70	7.663	2.051	0.379	60	0.45978	A
232	20057130D	1298	70	10.187	2.038	0.447	60	0.61122	A
233	20057131D	1287	70	9.722	1.884	0.384	60	0.58332	A
234	20057132D	1283	70	15.473	1.935	0.635	60	0.92838	A
235	20057133D	1280	70	13.808	1.866	0.481	60	0.82848	A
236	20057134D	1282	70	15.641	1.773	0.574	60	0.93846	A
237	20057135D	1299	70	15.432	1.9	0.537	60	0.92592	A
238	20057137D	1349	70	50.894	1.909	1.33	60	3.05364	A
239	20057138D	1345	70	19.561	1.893	0.706	60	1.17366	A
240	20057139D	1346	70	43.813	1.874	1.278	60	2.62878	A
241	20057140D	1256	70	33.89	1.867	0.967	60	2.0334	A
242	20057141D	1258	70	22.715	1.89	0.765	60	1.3629	A
243	20057142D	1263	70	18.637	2.302	0.659	60	1.11822	A
244	20057143D	1253	70	22.273	1.641	0.506	60	1.33638	A
245	20057144D	1268	70	26.816	1.942	0.777	60	1.60896	A
246	20057145D	1261	70	15.488	1.919	0.531	60	0.92928	A
247	20057146D	1259	70	25.518	1.896	0.852	60	1.53108	A
248	20057147D	1344	70	82.504	1.889	1.626	60	4.95024	A
249	20057148D	1260	70	21.953	1.42	0.672	60	1.31718	A
250	20057149D	1266	70	7.001	1.828	0.491	60	0.42006	A
251	20057150D	1255	70	18.386	1.655	0.653	60	1.10316	A
252	20057151D	1252	70	33.586	1.46	1.446	60	2.01516	A
253	20057152D	1265	70	45.622	1.874	1.371	60	2.73732	A
254	20057153D	1257	70	61.518	1.698	1.599	60	3.69108	A
255	20057154D	1254	70	17.962	1.727	0.855	60	1.07772	A
256	20057155D	1350	70	35.409	1.832	1.32	60	2.12454	A
257	20057156D	1264	70	20.704	1.659	0.864	60	1.24224	A
258	20057157D	1251	70	10.992	1.966	0.56	60	0.65952	A
259	20057158D	1347	70	41.412	1.888	1.237	60	2.48472	A
260	20057159D	1348	70	24.305	1.908	0.87	60	1.4583	A
261	20057160D	1267	70	11.597	1.826	0.506	60	0.69582	A
262	20057161D	1262	70	16.302	1.644	0.577	60	0.97812	A
263	20057162D	1140	70	12.305	1.889	0.764	60	0.7383	A
264	20057163D	1114	70	8.464	1.524	0.568	60	0.50784	A
265	20057164D	1120	70	11.264	1.836	0.485	60	0.67584	A
266	20057165D	1148	70	5.535	1.615	0.282	60	0.3321	A
267	20057166D	1147	70	13.316	2.064	0.529	60	0.79896	A
268	20057167D	1142	70	8.807	2.062	0.386	60	0.52842	A
269	20057168D	1127	70	6.705	1.989	0.34	60	0.4023	A
270	20057169D	1130	70	18.581	1.747	0.741	60	1.11486	A
271	20057170D	1117	70	12.645	1.903	0.657	60	0.7587	A
272	20057171D	1145	70	12.462	1.749	0.604	60	0.74772	A
273	20057172D	1143	70	9.114	1.791	0.549	60	0.54684	A
274	20057173D	1111	70	12.258	1.897	0.438	60	0.73548	A
275	20057174D	1123	70	18.886	1.996	0.559	60	1.13316	A
276	20057175D	1113	70	23.235	1.615	0.568	60	1.3941	A
277	20057176D	1112	70	9.361	2.67	0.361	60	0.56166	A
278	20057177D	1138	70	12.614	1.913	0.459	60	0.75684	A
279	20057178D	1149	70	12.42	1.88	0.634	60	0.7452	A
280	20057179D	1144	70	9.271	2.008	0.479	60	0.55626	A
281	20057180D	1024	70	9.322	1.864	0.347	60	0.55932	A
282	20057181D	1052	70	11.734	1.879	0.543	60	0.70404	A
283	20057182D	1071	70	7.082	2.387	0.372	60	0.42492	A
284	20057183D	1019	70	8.663	1.956	0.409	60	0.51978	A
285	20057184D	1014	70	24.451	2.981	1.09	60	1.46706	A
286	20057185D	1025	70	6.732	1.882	0.341	60	0.40392	A
287	20057186D	1021	70	20.705	1.919	0.919	60	1.2423	A
288	20057187D	1010	70	12.164	1.933	0.701	60	0.72984	A
289	20057188D	1022	70	11.106	2.043	0.506	60	0.66636	A
290	20057189D	1016	70	17.555	2.016	0.731	60	1.0533	A
291	20057190D	1056	70	10.232	2.028	0.411	60	0.61392	A
292	20057191D	1020	70	9.403	2.052	0.358	60	0.56418	A
293	20057192D	1003	70	9.706	2.071	0.352	60	0.58236	A
294	20057193D	1018	70	15.09	2.295	0.548	60	0.9054	A
295	20057194D	1017	70	16.376	2.066	0.529	60	0.98256	A
296	20057195D	1002	70	17.673	2.005	0.547	60	1.06038	A
297	20057196D	1051	70	15.437	1.874	0.531	60	0.92622	A
298	20057197D	1015	70	15.812	1.958	0.565	60	0.94872	A
299	20057198D	1008	70	18.838	2.186	0.536	60	1.13028	A
300	20057199D	1013	70	8.97	2.176	0.275	60	0.5382	A
301	20057200D	1023	70	10.738	1.756	0.366	60	0.64428	A
302	20057201D	1001	70	25.01	1.952	0.715	60	1.5006	A
303	20057202D	1033	70	8.73	2.079	0.339	60	0.5238	A
304	20057203D	1041	70	8.06	2.139	0.273	60	0.4836	A
305	20057204D	1050	70	11.552	2.081	0.498	60	0.69312	A
306	20057205D	1006	70	11.685	2.196	0.447	60	0.7011	A
307	20057206D	1007	70	13.205	2.008	0.526	60	0.7923	A
308	20057207D	1026	70	8.281	2.086	0.314	60	0.49686	A
309	20057208D	1027	70	12.682	1.621	0.425	60	0.76092	A
310	20057209D	1012	70	5.434	2.511	0.197	60	0.32604	A
311	20057210D	1031	70	7.579	2.178	0.287	60	0.45474	A
312	20057211D	1035	70	9.962	2.069	0.359	60	0.59772	A
313	20057212D	1009	70	16.032	4.6	0.45	60	0.96192	A
314	20057213D	1011	70	19.625	3.897	0.587	60	1.1775	A
315	20057214D	1004	70	17.116	3.821	0.499	60	1.02696	A
316	20057215D	1005	70	16.585	5.239	0.434	60	0.9951	A
317	22267201D	12715	70	12.572	2.475	0.452	60	0.75432	A
318	22267202D	12785	70	8.214	2.296	0.56	60	0.49284	A
319	22267203D	FH12759	70	15.916	2.61	0.964	60	0.95496	A
320	22267204D	FHX14359	70	6.769	1.986	0.388	60	0.40614	A
321	22267205D	FH14496	70	15.818	1.921	0.729	60	0.94908	A
322	22267206D	FHX14349	70	6.811	1.8	0.405	60	0.40866	A
323	22267207D	FH13504	70	10.207	2.481	0.794	60	0.61242	A
324	22267208D	12782	70	5.022	1.868	0.274	60	0.30132	A
325	22267209D	12800	70	11.438	2.084	0.662	60	0.68628	A
326	22267210D	FH1417	70	6.227	1.732	0.388	60	0.37362	A
327	22267211D	FHX14351	70	8.3	1.48	0.67	60	0.498	A
328	22267212D	FH13508	70	7.305	2.579	0.509	60	0.4383	A
329	22267213D	FH13510	70	9.1	1.39	0.5	60	0.546	A
330	22267214D	FH12792	70	11.375	2.027	0.532	60	0.6825	A
331	22267215D	12790	70	8.169	2.403	0.594	60	0.49014	A
332	22267216D	FH14448	70	8.652	2.111	0.482	60	0.51912	A
333	22267217D	FHX17115	70	7.621	2.333	0.482	60	0.45726	A
334	22267218D	FH17123	70	12.749	2.008	0.992	60	0.76494	A
335	22267219D	FH17151	70	13.936	2.268	0.833	60	0.83616	A
336	22267220D	12784	70	5.879	2.532	0.329	60	0.35274	A
337	22267221D	FH1402	70	9.389	2.011	0.715	60	0.56334	A
338	22267222D	12796	70	21.478	1.207	1.248	60	1.28868	A
339	22267223D	FHX14391	70	6.537	1.795	0.292	60	0.39222	A
340	22267224D	12798	70	11.554	2.063	0.455	60	0.69324	A
341	22267225D	FH17153	70	8.358	1.331	0.636	60	0.50148	A
342	22267226D	FH13501	70	7.77	2.429	0.282	60	0.4662	A
343	22267227D	FH13520	70	6.65	1.928	0.586	60	0.399	A
344	22267228D	FH14484	70	6.849	2.725	0.537	60	0.41094	A
345	22267229D	FHX14392	70	7.153	2.564	0.293	60	0.42918	A
346	22267230D	FHX14356	70	10.72	1.756	0.345	60	0.6432	A
347	22267231D	FHX12708	70	5.822	2.255	0.274	60	0.34932	A
348	22267232D	FHX17118	70	6.391	2.778	0.461	60	0.38346	A
349	22267233D	FHX17108	70	13.45	1.758	0.589	60	0.807	A
350	22267234D	FH17152	70	17.19	2.094	1.247	60	1.0314	A
351	22267235D	14500	70	8.537	2.683	0.719	60	0.51222	A
352	22267236D	12783	70	12.558	2.221	0.715	60	0.75348	A
353	22267237D	FH13518	70	8.701	1.923	0.532	60	0.52206	A
354	22267238D	12716	70	7.591	1.8	0.657	60	0.45546	A
355	22267239D	FHX14303	70	5.035	2.149	0.406	60	0.3021	A
356	22267240D	FHX1795	70	5.516	2.707	0.299	60	0.33096	A
357	22267241D	FHX17103	70	6.358	1.831	0.39	60	0.38148	A
358	22267242D	FH14445	70	11.974	2.044	0.773	60	0.71844	A
359	22267243D	FHX1792	70	9.602	1.909	0.592	60	0.57612	A
360	22267244D	FH17129	70	16.429	2.137	0.921	60	0.98574	A
361	22267245D	FH14492	70	6.738	2.288	0.521	60	0.40428	A
362	22267246D	FHX14346	70	5.24	2.565	0.378	60	0.3144	A
363	22267247D	FH14491	70	6.045	2.373	0.443	60	0.3627	A
364	22267248D	FHX14302	70	8.6	1.44	0.48	60	0.516	A
365	22267249D	FHX14305	70	8.569	1.151	0.427	60	0.51414	A
366	22267250D	FH17132	70	12.548	2.736	0.627	60	0.75288	A
367	22267251D	12795	70	6.241	2.158	0.335	60	0.37446	A
368	22267252D	FH1405	70	13.509	2.871	0.494	60	0.81054	A
369	22267253D	FH17155	70	5.838	1.8	0.416	60	0.35028	A
370	22267254D	FH17163	70	5.84	1.15	0.414	60	0.3504	A
371	22267255D	FH12750	70	10.108	2.726	0.554	60	0.60648	A
372	22267256D	12742	70	12.537	1.662	0.547	60	0.75222	A
373	22267257D	FHX14321	70	19.235	2.168	0.529	60	1.1541	A
374	22267258D	FHX14322	70	7.057	1.505	0.269	60	0.42342	A
375	22267259D	FHX14323	70	7.226	1.909	0.301	60	0.43356	A
376	22267260D	12760	70	6.112	1.241	0.337	60	0.36672	A
377	22267261D	FH17121	70	7.257	1.143	0.381	60	0.43542	A
378	22267262D	FH1409	70	11.881	1.608	1.391	60	0.71286	A
379	22267263D	FHX1785	70	8.066	2.789	0.314	60	0.48396	A
380	22267264D	12718	70	8.579	1.966	0.317	60	0.51474	A
381	22267265D	FH12741	70	16.435	2.856	0.485	60	0.9861	A
382	22267266D	FH13521	70	5.333	2	0.374	60	0.31998	A
383	22267267D	FH13511	70	6.543	1.795	0.327	60	0.39258	A
384	22267268D	FH1419	70	10.176	1.567	0.312	60	0.61056	A
385	22267269D	FHX14301	70	10.273	1.756	0.442	60	0.61638	A
386	22267270D	14383	70	7.093	1.857	0.289	60	0.42558	A
387	22267271D	FH1418	70	11.088	1.922	0.416	60	0.66528	A
388	22267272D	FH12742	70	14.267	2.426	0.571	60	0.85602	A
389	22267273D	FHX14358	70	14.311	2.098	0.476	60	0.85866	A
390	22267274D	FH12749	70	5.845	1.286	0.665	60	0.3507	A
391	22267275D	FHX1786	70	7.75	1.78	0.54	60	0.465	A
392	22267276D	FH17137	70	9.509	2.443	0.712	60	0.57054	A
393	22267277D	FH14487	70	6.048	2.245	0.459	60	0.36288	A
394	22267278D	FH12758	70	14.613	1.903	0.513	60	0.87678	A
395	22267279D	FH17154	70	13.995	2.232	0.732	60	0.8397	A
396	22267280D	FHX17120	70	6.95	2.356	0.352	60	0.417	A
397	22267281D	FHX14307	70	10.011	2.589	0.645	60	0.60066	A
398	22267282D	12714	70	8.517	2.037	0.505	60	0.51102	A
399	22267283D	FHX14395	70	7.729	2.284	0.529	60	0.46374	A
400	22267284D	FH17138	70	11.657	2.138	0.73	60	0.69942	A
401	22267285D	FH14449	70	11.088	1.939	0.639	60	0.66528	A
402	22267286D	FHX14348	70	12.453	1.579	1.016	60	0.74718	A
403	22267287D	FHX14324	70	5.733	1.259	0.462	60	0.34398	A
404	22267288D	FH1403	70	11.499	1.94	0.605	60	0.68994	A
405	22267289D	FH1416	70	5.1	2.724	0.32	60	0.306	A
406	22267290D	FHX1791	70	5.028	1.902	0.383	60	0.30168	A
407	22267291D	FHX14345	70	10.415	2.113	0.635	60	0.6249	A
408	22267292D	FH17157	70	11.505	1.924	0.522	60	0.6903	A
409	22267293D	FH1412	70	5.64	2.511	0.485	60	0.3384	A
410	22267294D	FH13507	70	10.301	2.226	0.67	60	0.61806	A
411	22267295D	FHX1787	70	6.845	1.152	0.568	60	0.4107	A
412	22267296D	FH1404	70	12.147	2.276	0.634	60	0.72882	A
413	22267297D	FH13512	70	11.25	1.891	0.639	60	0.675	A
414	22267298D	FH17128	70	6.4	1.789	0.344	60	0.384	A
415	22267299D	FHX17110	70	8	1.39	0.47	60	0.48	A
416	22267300D	FHX12711	70	5.385	1.982	0.468	60	0.3231	A
417	22267301D	FHX1783	70	11.128	1.973	0.559	60	0.66768	A
418	22267302D	FH1415	70	6.37	1.74	0.393	60	0.3822	A
419	22267303D	FH1422	70	7.059	2.725	0.635	60	0.42354	A
420	22267304D	FH17198	70	10.501	1.865	0.58	60	0.63006	A
421	22267305D	FH13509	70	11.028	1.87	0.352	60	0.66168	A
422	22267306D	17181	70	9.67	1.854	0.424	60	0.5802	A
423	22267307D	FH13506	70	5.368	2.234	0.335	60	0.32208	A
424	22267308D	FH14499	70	5.138	2.156	0.246	60	0.30828	A
425	22267309D	FH12788	70	7.1	1.34	0.52	60	0.426	A
426	22267310D	FHX14318	70	5.41	2.098	0.293	60	0.3246	A
427	22267311D	FH13503	70	8.271	2.117	0.467	60	0.49626	A
428	22267312D	FH17160	70	8.45	1.876	0.397	60	0.507	A
429	22267313D	FHX1788	70	5.755	2	0.552	60	0.3453	A
430	22267314D	FHX1790	70	8.6	1.34	0.51	60	0.516	A
431	22267315D	FH12781	70	5.429	1.877	0.352	60	0.32574	A
432	22267316D	FH14442	70	7.3	1.38	0.39	60	0.438	A
433	22267317D	FHX17112	70	14.88	1.852	0.371	60	0.8928	A
434	22267318D	12704	70	7.8	1.43	0.54	60	0.468	A
435	22267319D	FH17159	70	5.623	2.362	0.387	60	0.33738	A
436	22267320D	FH13516	70	7.6	1.27	0.48	60	0.456	A
437	22267321D	FHX14398	70	5.675	2.255	0.351	60	0.3405	A
438	22267322D	FH17127	70	7.776	2.284	0.718	60	0.46656	A
439	22267323D	FHX14393	70	8.1	1.43	0.42	60	0.486	A
440	22267324D	FHX1784	70	5.903	1.831	0.336	60	0.35418	A
441	22267325D	FH1411	70	5.041	2.463	0.612	60	0.30246	A
442	22267326D	FH14444	70	8.31	1.876	0.52	60	0.4986	A
443	22267327D	FH14453	70	8.778	1.19	0.504	60	0.52668	A
444	22267328D	FH13515	70	5.982	2.127	0.498	60	0.35892	A
445	22267329D	FH14441	70	5.667	2.277	0.77	60	0.34002	A
446	22267330D	FHX12710	70	5.346	2.378	0.493	60	0.32076	A
447	22267331D	FH17135	70	10.558	2.348	0.704	60	0.63348	A
448	22267332D	FH1414	70	7.354	2.07	0.626	60	0.44124	A
449	22267333D	FHX17111	70	5.619	1.915	0.477	60	0.33714	A
450	22267334D	FH1401	70	5.309	1.814	0.673	60	0.31854	A
451	22267335D	FH13514	70	5.438	2.744	0.323	60	0.32628	A
452	22267336D	FH14446	70	6.535	1.925	0.522	60	0.3921	A
453	22267337D	FH14451	70	8.495	2.178	1.013	60	0.5097	A
454	22267338D	FH17131	70	8.656	1.965	0.705	60	0.51936	A
455	22267339D	FHX14396	70	8.178	1.552	0.301	60	0.49068	A
456	22267340D	FHX1794	70	8.2	1.48	0.41	60	0.492	A
457	22267341D	FH1410	70	19.315	1.666	0.086	60	1.1589	A
458	22267342D	FHX17117	70	8	1.31	0.7	60	0.48	A
459	22267343D	FHX14394	70	8.745	1.903	0.51	60	0.5247	A
460	22267344D	12794	70	9.331	1.748	0.422	60	0.55986	A
461	22267345D	FH13513	70	8.775	1.638	0.451	60	0.5265	A
462	22267346D	FHX14353	70	5.7	1.27	0.58	60	0.342	A
463	22267347D	FHX14352	70	6.15	1.519	0.41	60	0.369	A
464	22267348D	FH17122	70	5.484	2.467	0.558	60	0.32904	A
465	22267349D	FHX1793	70	8.6	1.35	0.56	60	0.516	A
466	22267350D	FH1413	70	8.6	1.39	0.51	60	0.516	A
467	22267351D	FHX17102	70	7.7	1.37	0.5	60	0.462	A
468	22267352D	FH12743	70	12.226	2.295	0.581	60	0.73356	A
469	22267353D	FHX14308	70	7.232	2.39	0.368	60	0.43392	A
470	22267354D	FHX14325	70	6.471	1.633	0.285	60	0.38826	A
471	22267355D	FH1420	70	12.35	1.803	0.898	60	0.741	A
472	22267356D	FHX1789	70	7.8	1.39	0.42	60	0.468	A
473	22267357D	FHX14371	70	6.197	1.857	0.443	60	0.37182	A
474	22267358D	FH17140	70	10.789	1.953	0.565	60	0.64734	A
475	22267359D	FH12786	70	6.546	2.633	0.459	60	0.39276	A
476	22267360D	FHX14306	70	7.539	1.515	0.527	60	0.45234	A
477	22267361D	FH1408	70	15.606	1.663	0.36	60	0.93636	A
478	22267362D	FHX14343	70	6.857	1.627	0.628	60	0.41142	A
479	22267363D	FH14481	70	5.203	1.943	0.25	60	0.31218	A
480	22267364D	FH1421	70	7.945	1.695	0.581	60	0.4767	A
481	22267365D	FH17134	70	5.849	1.831	0.617	60	0.35094	A
482	22267366D	FH1407	70	7.103	2.404	0.717	60	0.42618	A
483	22267367D	FH17187	70	7.375	2.194	0.576	60	0.4425	A
484	22267368D	FHX17105	70	5.574	1.58	0.333	60	0.33444	A
485	22267369D	FH17130	70	5.753	1.667	0.229	60	0.34518	A
486	22267370D	12768	70	9.994	2.31	0.498	60	0.59964	A
487	22267371D	12764	70	8.45	2.864	0.786	60	0.507	A
488	22267372D	12793	70	8.3	1.35	0.42	60	0.498	A
489	22267373D	FH12106	70	7.827	1.764	0.346	60	0.46962	A
490	22267374D	FH17136	70	10.588	2.029	0.425	60	0.63528	A
491	22267375D	FH13502	70	5.167	1.451	0.38	60	0.31002	A
492	22267376D	FH17133	70	6.186	2.689	0.524	60	0.37116	A
493	22267377D	FH13519	70	6.358	2.164	0.31	60	0.38148	A
494	22267378D	FH13517	70	7.5	1.31	0.36	60	0.45	A
495	22267379D	FH13505	70	5.029	1.32	0.184	60	0.30174	A
496	22267380D	FH17126	70	6.556	1.87	0.642	60	0.39336	A
497	22267381D	FHX14360	70	8	1.43	0.34	60	0.48	A
498	22267382D	FHX14341	70	6.9	1.25	0.33	60	0.414	A
499	22267383D	12703	70	8.708	2.059	0.323	60	0.52248	A
500	22267384D	FHX1782	70	8.4	1.37	0.4	60	0.504	A
501	22267385D	FH17124	70	7.961	2.614	0.603	60	0.47766	A
502	22267386D	62	70	11.352	1.973	0.859	60	0.68112	A
503	22267387D	1130	70	5.436	1.945	0.554	60	0.32616	A
504	22267388D	101	70	6.079	1.984	0.64	60	0.36474	A
505	22267389D	1142	70	16.102	1.717	0.69	60	0.96612	A
506	22267390D	1127	70	12.391	2.128	0.739	60	0.74346	A
507	22267391D	1129	70	11.741	2.238	0.83	60	0.70446	A
508	22267392D	1133	70	15.908	2.22	0.784	60	0.95448	A
509	22267393D	1123	70	24.605	1.951	1.129	60	1.4763	A
510	22267394D	1131	70	13.417	2.112	1.535	60	0.80502	A
511	22267395D	1139	70	5.6	1.965	0.622	60	0.336	A
512	22267396D	24	70	9.164	1.879	1.033	60	0.54984	A
513	22267397D	36	70	14.958	1.842	1.169	60	0.89748	A
514	22267398D	13	70	20.804	1.803	0.778	60	1.24824	A
515	22267399D	19	70	17.255	2.012	1.082	60	1.0353	A
516	22267400D	1134	70	9.305	1.838	0.746	60	0.5583	A
517	22267401D	21	70	44.915	1.77	0.85	60	2.6949	A
518	22267402D	58	70	10.014	1.921	1.102	60	0.60084	A
519	22267403D	20	70	16.67	2.129	1.179	60	1.0002	A
520	22267404D	85	70	10.406	1.778	0.945	60	0.62436	A
521	22267405D	104	70	13.425	2.061	1.364	60	0.8055	A

[truncated: 7 more sheets: Table S11, Table S12, Table S13, Table S14, Table S15, Table S16, Table S17]
